# Supplementary material for: (E)-N′-Benzyl­idene-p-toluene­sulfono­hydrazide
Source: Acta Crystallogr Sect E Struct Rep Online. 2008 Aug 30;64(Pt 9):o1845. doi: 10.1107/S1600536808027219 (PMC2960482; doi:10.1107/S1600536808027219)
Supplement: Supplementary file 2 [file e-64-o1845-Isup2.hkl]

# 
# h,k,l, Fc-squared, Fo-squared, sigma(Fo-squared) and status flag 
# 
data_I
_shelx_title ' HM P21/c        R = 0.05' 
_shelx_refln_list_code          4 
_shelx_F_calc_maximum       56.17 
_exptl_crystal_F_000       576.00 
_reflns_d_resolution_high  0.7330 
 
loop_ 
 _symmetry_equiv_pos_as_xyz 
 'x, y, z' 
 '-x, y+1/2, -z+1/2' 
 '-x, -y, -z' 
 'x, -y-1/2, z-1/2' 
 
_cell_length_a     5.9593 
_cell_length_b     9.6592 
_cell_length_c    23.7120 
_cell_angle_alpha  90.000 
_cell_angle_beta   91.533 
_cell_angle_gamma  90.000 
 
_shelx_F_squared_multiplier     1.000 
 
loop_ 
 _refln_index_h 
 _refln_index_k 
 _refln_index_l 
 _refln_F_squared_calc 
 _refln_F_squared_meas 
 _refln_F_squared_sigma 
 _refln_observed_status 
   1   0   0      168.65      170.47      3.55 o 
   3   0   0     2974.56     3267.82      6.62 o 
   4   0   0      196.58      178.30      1.61 o 
   5   0   0      173.09      149.11      1.52 o 
   6   0   0      637.18      615.15      2.89 o 
   7   0   0        0.10        2.50      1.34 o 
   8   0   0       66.14       75.11      1.75 o 
   2   1   0       42.69       30.98      1.16 o 
   3   1   0      143.95      126.97      1.65 o 
   4   1   0       45.98       50.99      0.94 o 
   5   1   0      495.77      475.36      1.82 o 
   6   1   0       37.07       34.64      1.56 o 
   7   1   0       58.65       58.41      1.77 o 
   8   1   0        0.26        0.09      0.85 o 
   1   2   0       48.83       44.91      1.77 o 
   2   2   0      281.45      349.66      5.65 o 
   3   2   0       32.71       26.77      1.02 o 
   4   2   0      293.32      285.20      2.28 o 
   5   2   0       49.82       52.68      1.90 o 
   6   2   0       35.28       31.13      1.02 o 
   7   2   0        2.09        3.54      1.58 o 
   8   2   0       13.10       12.07      0.78 o 
   1   3   0      289.50      318.45      3.16 o 
   2   3   0       63.37       60.32      2.44 o 
   3   3   0       28.58       24.41      1.33 o 
   4   3   0       12.25       15.06      1.46 o 
   5   3   0       26.25       26.22      1.74 o 
   6   3   0        0.41        0.21      0.95 o 
   7   3   0        0.12        2.89      0.96 o 
   0   4   0      147.52      142.03      1.55 o 
   1   4   0       51.64       47.70      0.98 o 
   2   4   0      270.25      290.07      3.44 o 
   3   4   0       12.91        9.78      1.25 o 
   4   4   0       21.77       27.34      1.40 o 
   5   4   0       52.30       52.72      1.69 o 
   6   4   0        0.67        3.21      1.02 o 
   7   4   0        3.27        3.42      0.73 o 
   1   5   0       44.72       33.18      0.95 o 
   2   5   0      563.32      558.90      4.07 o 
   3   5   0       23.68       22.11      0.85 o 
   4   5   0      345.93      326.63      3.56 o 
   5   5   0       37.80       33.18      1.55 o 
   6   5   0        0.51        3.98      3.67 o 
   7   5   0       71.03       71.79      2.92 o 
   0   6   0      237.30      260.14      3.61 o 
   1   6   0      331.11      354.03      1.57 o 
   2   6   0      110.06       95.60      1.31 o 
   3   6   0        3.49        5.08      0.64 o 
   4   6   0       28.02       27.16      1.05 o 
   5   6   0       36.01       32.24      1.58 o 
   6   6   0       30.58       33.06      1.07 o 
   7   6   0        2.97        6.23      1.05 o 
   1   7   0      347.02      347.35      1.55 o 
   2   7   0        9.53        9.34      0.76 o 
   3   7   0      263.06      263.00      1.61 o 
   4   7   0        0.18        0.34      0.80 o 
   5   7   0       84.42       80.50      3.33 o 
   6   7   0        0.04       -0.28      1.41 o 
   0   8   0      393.39      376.67      2.47 o 
   1   8   0        2.43        2.64      1.10 o 
   2   8   0      348.13      344.09      3.78 o 
   3   8   0       25.28       26.77      1.24 o 
   4   8   0       89.62       84.20      2.62 o 
   5   8   0        0.00        2.46      1.44 o 
   6   8   0       61.53       64.28      4.23 o 
   1   9   0      303.27      319.58      3.08 o 
   2   9   0       10.54       11.53      0.83 o 
   3   9   0      125.87      120.89      1.68 o 
   4   9   0        0.13        1.42      1.25 o 
   5   9   0       32.79       33.71      0.84 o 
   0  10   0       12.98       13.08      1.41 o 
   1  10   0       76.97       77.10      2.02 o 
   2  10   0      127.60      129.21      1.73 o 
   3  10   0        0.00        2.42      0.82 o 
   4  10   0        4.38        4.34      1.29 o 
   5  10   0        0.01       -0.09      1.36 o 
   1  11   0       12.68       10.91      1.28 o 
   2  11   0        6.72        8.81      0.85 o 
   3  11   0       23.21       22.26      1.43 o 
   4  11   0        3.45        3.60      0.86 o 
   0  12   0       54.22       47.10      1.78 o 
   1  12   0        0.78        2.20      2.34 o 
   2  12   0        2.47        3.34      1.56 o 
   3  12   0        0.80        0.42      0.90 o 
   1  13   0        1.49        4.47      1.18 o 
  -8   1   1        1.21       -0.94      1.07 o 
  -7   1   1       60.27       52.91      3.66 o 
  -6   1   1       82.72       82.63      2.80 o 
  -5   1   1        7.95        9.31      2.62 o 
  -4   1   1      142.73      155.60      1.22 o 
  -3   1   1      199.98      187.59      2.15 o 
  -2   1   1      906.07      964.87      4.70 o 
  -1   1   1     2301.08     2272.13     10.12 o 
   0   1   1      902.44      920.33      4.77 o 
   2   1   1      871.49      819.30      2.91 o 
   3   1   1      499.03      558.19      6.48 o 
   4   1   1       88.11       98.69      1.16 o 
   5   1   1        3.38        3.38      1.00 o 
   6   1   1        5.83        7.88      2.63 o 
   7   1   1       13.02       10.97      0.83 o 
   8   1   1        8.58        8.29      1.12 o 
  -8   2   1        0.01        0.76      0.85 o 
  -7   2   1       11.50       14.18      0.83 o 
  -6   2   1       24.34       31.01      1.03 o 
  -5   2   1      171.03      179.77      4.88 o 
  -4   2   1       24.08       26.56      1.47 o 
  -3   2   1       91.32      113.87      1.58 o 
  -2   2   1       71.39       80.68      1.45 o 
   1   2   1      449.16      408.47      3.50 o 
   2   2   1      593.80      676.62     17.20 o 
   3   2   1      376.92      406.31      6.16 o 
   4   2   1        7.95       10.88      3.53 o 
   5   2   1      238.38      231.52      1.34 o 
   6   2   1        4.32        1.03      1.39 o 
   7   2   1       82.34       87.38      3.85 o 
   8   2   1        0.65        3.72      3.75 o 
  -7   3   1       17.52       15.08      0.73 o 
  -6   3   1       35.49       33.68      3.17 o 
  -5   3   1       71.06       63.73      1.28 o 
  -4   3   1      422.81      446.75      2.77 o 
  -3   3   1       67.05       67.39      3.21 o 
  -2   3   1      834.89      852.74     11.59 o 
  -1   3   1       26.99       23.63      1.14 o 
   0   3   1      355.19      327.40      1.69 o 
   1   3   1     1456.17     1520.41      6.27 o 
   2   3   1       18.17       14.73      1.53 o 
   3   3   1      365.51      408.74      5.00 o 
   4   3   1      188.45      192.21     10.17 o 
   5   3   1        1.43        1.41      0.68 o 
   6   3   1      115.48      113.22      5.16 o 
   7   3   1        2.76        1.00      0.88 o 
  -7   4   1       86.61       88.16      1.10 o 
  -6   4   1       85.84       91.58      7.03 o 
  -5   4   1      352.53      351.07      2.28 o 
  -4   4   1       35.61       31.75      1.55 o 
  -3   4   1     1422.36     1465.08     20.00 o 
  -2   4   1        8.40       12.40      1.12 o 
  -1   4   1      790.71      699.74      4.82 o 
   0   4   1      519.79      517.84      3.10 o 
   1   4   1     1188.33     1167.42      4.47 o 
   2   4   1       93.83       90.28      1.21 o 
   3   4   1      535.96      484.36      6.29 o 
   4   4   1       44.01       48.74      1.31 o 
   5   4   1       55.29       65.73      1.12 o 
   6   4   1        0.02        0.86      1.67 o 
   7   4   1        9.46       13.01      3.65 o 
  -7   5   1        1.82        3.57      1.98 o 
  -6   5   1       42.08       41.40      1.03 o 
  -5   5   1      164.36      173.97      2.08 o 
  -4   5   1      758.79      750.15      5.49 o 
  -3   5   1        0.00        3.05      0.95 o 
  -2   5   1     1647.10     1671.26     10.77 o 
  -1   5   1      135.42      158.93      1.26 o 
   0   5   1      359.36      316.30      1.56 o 
   1   5   1      713.32      815.86      4.30 o 
   2   5   1     1028.04     1063.02     11.34 o 
   3   5   1       38.62       33.43      1.07 o 
   4   5   1     1132.70     1095.90      3.22 o 
   5   5   1       33.82       37.62      1.49 o 
   6   5   1       16.49       23.06      2.62 o 
   7   5   1       10.93        8.65      0.87 o 
  -7   6   1        3.60        5.18      0.75 o 
  -6   6   1       39.61       38.48      1.58 o 
  -5   6   1      117.41      108.21      1.51 o 
  -4   6   1        6.64        8.66      0.99 o 
  -3   6   1      117.04      104.97      1.99 o 
  -2   6   1      151.37      166.59      1.27 o 
  -1   6   1      327.93      313.78      2.17 o 
   0   6   1       76.91       79.60      1.23 o 
   1   6   1       91.63       78.01      1.61 o 
   2   6   1       45.29       43.85      0.84 o 
   3   6   1      194.27      183.23      4.68 o 
   4   6   1        8.18        7.43      0.82 o 
   5   6   1      211.27      196.58      1.51 o 
   6   6   1       10.68        8.84      2.08 o 
   7   6   1       20.56       19.10      1.35 o 
  -6   7   1        1.19        2.90      0.99 o 
  -5   7   1       15.42       16.13      1.03 o 
  -4   7   1       56.26       51.44      1.19 o 
  -3   7   1        2.46        3.03      1.18 o 
  -2   7   1       34.46       38.49      0.92 o 
  -1   7   1      255.99      265.47      1.67 o 
   0   7   1       76.38       72.73      0.99 o 
   1   7   1      247.61      236.64      2.70 o 
   2   7   1      137.67      139.73      2.12 o 
   3   7   1       32.99       29.85      0.97 o 
   4   7   1      186.47      184.26      1.78 o 
   5   7   1        4.03        4.80      0.85 o 
   6   7   1        6.77        4.47      2.30 o 
  -6   8   1        5.06        4.56      1.08 o 
  -5   8   1        5.77        4.57      0.61 o 
  -4   8   1       16.31       15.26      1.15 o 
  -3   8   1        4.40        7.03      1.06 o 
  -2   8   1       29.77       26.89      1.14 o 
  -1   8   1       74.06       79.79      1.04 o 
   0   8   1        1.31        3.46      1.08 o 
   1   8   1      233.38      243.70      1.86 o 
   2   8   1       69.36       68.81      1.75 o 
   3   8   1        1.15        2.01      0.56 o 
   4   8   1       14.44       14.20      0.84 o 
   5   8   1        7.66        7.52      0.82 o 
   6   8   1        1.42        2.22      0.74 o 
  -5   9   1        0.18        0.64      1.30 o 
  -4   9   1        6.68        8.03      0.79 o 
  -3   9   1       14.92       16.28      1.02 o 
  -2   9   1        4.36        5.40      0.90 o 
  -1   9   1        0.47        0.92      0.85 o 
   0   9   1      107.77      107.27      1.74 o 
   1   9   1       53.58       52.49      0.99 o 
   2   9   1       98.94       97.93      2.15 o 
   3   9   1       11.70       13.31      0.83 o 
   4   9   1       11.21       10.00      1.01 o 
   5   9   1        4.58        4.63      0.72 o 
  -5  10   1       23.88       23.03      1.99 o 
  -4  10   1        1.29        3.51      0.74 o 
  -3  10   1       45.96       42.48      1.36 o 
  -2  10   1       23.59       25.89      1.81 o 
  -1  10   1        0.01        1.18      2.18 o 
   0  10   1        0.31        0.76      0.77 o 
   1  10   1      108.90      102.72      1.15 o 
   2  10   1      151.72      133.83      3.14 o 
   3  10   1       58.04       56.06      2.16 o 
   4  10   1        0.03        0.80      1.66 o 
   5  10   1        4.21        4.11      0.99 o 
  -4  11   1       26.69       24.99      1.12 o 
  -3  11   1        0.44        2.25      1.19 o 
  -2  11   1       85.24       90.54      1.09 o 
  -1  11   1        5.69        7.54      1.03 o 
   0  11   1        4.00        5.10      1.00 o 
   1  11   1        4.67        3.88      1.01 o 
   2  11   1       46.42       47.80      0.95 o 
   3  11   1        0.55        0.54      1.10 o 
   4  11   1       35.12       34.08      0.96 o 
  -3  12   1      100.66       95.88      1.95 o 
  -2  12   1        0.01        0.10      0.85 o 
  -1  12   1       13.33       11.05      0.88 o 
   0  12   1        1.47        1.54      1.03 o 
   1  12   1        3.71        2.73      1.04 o 
   2  12   1        0.00        0.46      0.83 o 
   3  12   1       62.02       66.19      2.54 o 
  -1  13   1        3.18        2.90      0.92 o 
   0  13   1        6.68        8.14      2.14 o 
   1  13   1        2.36        3.39      1.41 o 
  -8   0   2        8.28       10.93      1.51 o 
  -7   0   2        1.55        3.93      1.36 o 
  -6   0   2      635.67      644.94      2.92 o 
  -5   0   2      112.75      108.41      1.68 o 
  -4   0   2      334.30      281.79      1.99 o 
  -3   0   2      622.20      599.85      3.14 o 
   1   0   2      848.28      871.81      5.93 o 
   3   0   2       26.85       19.50      1.59 o 
   4   0   2       96.03       81.56      1.63 o 
   5   0   2      199.08      179.84      1.59 o 
   6   0   2      209.22      204.89      1.72 o 
   7   0   2        8.53       10.93      1.38 o 
   8   0   2       86.14       80.24      1.43 o 
  -8   1   2        1.14        1.95      1.03 o 
  -7   1   2       42.95       43.49      1.76 o 
  -6   1   2      119.50      114.01      3.05 o 
  -5   1   2      594.70      598.90      1.92 o 
  -4   1   2       23.12       27.39      1.48 o 
  -3   1   2      199.14      188.29      2.11 o 
  -2   1   2      168.49      159.83      2.46 o 
   0   1   2      109.84      106.98      2.24 o 
   1   1   2     1991.87     2024.47     16.10 o 
   2   1   2      157.21      177.34      1.28 o 
   3   1   2      215.21      185.19      3.29 o 
   4   1   2        5.55        4.53      0.79 o 
   5   1   2      368.19      356.09      4.98 o 
   6   1   2       29.08       29.16      1.02 o 
   7   1   2       37.82       38.88      2.75 o 
   8   1   2        1.99        5.05      2.64 o 
  -8   2   2       30.14       27.81      1.64 o 
  -7   2   2        4.12        3.40      1.50 o 
  -6   2   2        2.15        4.01      1.76 o 
  -5   2   2       85.72       83.46      1.05 o 
  -4   2   2      174.24      181.71      2.07 o 
  -3   2   2      100.35      100.86      1.54 o 
  -2   2   2      295.31      287.40      4.12 o 
  -1   2   2      615.29      541.11      9.36 o 
   1   2   2      118.74      121.81      2.04 o 
   2   2   2       69.84       96.51      1.89 o 
   3   2   2     1219.43     1351.95     28.31 o 
   4   2   2      366.97      355.58      8.91 o 
   5   2   2      113.51      104.93      3.32 o 
   6   2   2      133.82      122.46      3.08 o 
   7   2   2        6.50        5.03      1.52 o 
   8   2   2       22.31       26.08      0.97 o 
  -7   3   2        0.75        3.14      2.04 o 
  -6   3   2        0.16        1.68      1.16 o 
  -5   3   2        9.21       17.38      1.46 o 
  -4   3   2      352.70      357.88      2.58 o 
  -3   3   2      109.58      101.42      8.23 o 
  -2   3   2      339.90      390.32      8.23 o 
  -1   3   2      396.68      386.95      5.20 o 
   0   3   2       10.03        7.89      1.01 o 
   1   3   2      207.56      229.35      1.88 o 
   2   3   2      544.99      617.86      3.67 o 
   3   3   2       17.10       14.50      2.36 o 
   4   3   2        0.12        0.52      1.02 o 
   5   3   2      347.35      330.17     12.78 o 
   6   3   2        0.14       -1.27      0.78 o 
   7   3   2        2.06        5.69      2.58 o 
  -7   4   2        0.01       -0.66      1.49 o 
  -6   4   2       46.52       38.50      1.09 o 
  -5   4   2        0.83        0.29      1.58 o 
  -4   4   2       81.65       84.88      1.46 o 
  -3   4   2        5.12        3.93      1.04 o 
  -2   4   2      239.52      258.94      4.47 o 
  -1   4   2     1961.05     2001.54      5.48 o 
   0   4   2      466.21      467.44      3.56 o 
   1   4   2      376.68      398.84      4.17 o 
   2   4   2      145.89      163.36      4.41 o 
   3   4   2      178.33      159.39      3.28 o 
   4   4   2       39.77       39.25      1.11 o 
   5   4   2        0.30        1.14      0.76 o 
   6   4   2       53.42       57.43      3.39 o 
   7   4   2        4.36        5.01      0.82 o 
  -7   5   2       38.78       39.13      2.29 o 
  -6   5   2        0.09       -0.33      1.40 o 
  -5   5   2        3.81        5.14      1.45 o 
  -4   5   2       13.46       13.38      1.16 o 
  -3   5   2       22.18       16.95      0.72 o 
  -2   5   2     1475.03     1594.57     10.88 o 
  -1   5   2       56.04       67.86      0.95 o 
   0   5   2       76.93       78.41      0.97 o 
   1   5   2        5.96        8.81      0.86 o 
   2   5   2       65.58       59.86      1.10 o 
   3   5   2       70.93       68.48      1.49 o 
   4   5   2      146.38      141.27      5.26 o 
   5   5   2        5.60        8.92      1.41 o 
   6   5   2       17.36       17.70      0.84 o 
   7   5   2        4.31        6.35      1.39 o 
  -7   6   2        0.44        0.82      1.04 o 
  -6   6   2       39.94       41.34      1.59 o 
  -5   6   2       10.18       12.53      1.46 o 
  -4   6   2        9.56       11.95      1.40 o 
  -3   6   2       22.79       22.12      0.76 o 
  -2   6   2      263.81      255.84      4.15 o 
  -1   6   2      836.64      862.55      6.21 o 
   0   6   2        2.95        2.16      0.71 o 
   1   6   2      234.49      234.97      1.88 o 
   2   6   2      483.04      473.65      4.82 o 
   3   6   2        3.89        3.66      0.87 o 
   4   6   2       22.33       25.52      1.04 o 
   5   6   2       12.52        8.59      1.03 o 
   6   6   2       20.70       22.27      1.04 o 
   7   6   2        0.44        1.47      1.73 o 
  -6   7   2        0.95        0.82      0.78 o 
  -5   7   2       30.62       35.18      0.89 o 
  -4   7   2       82.94       81.72      3.73 o 
  -3   7   2      487.29      478.80     12.11 o 
  -2   7   2       22.25       25.86      1.31 o 
  -1   7   2      893.56      884.46      4.31 o 
   0   7   2        1.73        2.95      0.82 o 
   1   7   2      829.66      812.00      7.92 o 
   2   7   2      191.98      189.43      3.61 o 
   3   7   2      608.45      609.45     13.12 o 
   4   7   2        0.62        1.35      1.01 o 
   5   7   2       71.18       79.09      1.21 o 
   6   7   2        1.13        1.43      0.83 o 
  -6   8   2       62.72       59.23      2.31 o 
  -5   8   2        2.98        4.45      0.99 o 
  -4   8   2      131.86      128.95      1.56 o 
  -3   8   2        0.36        0.95      1.08 o 
  -2   8   2      748.86      730.05     10.93 o 
  -1   8   2      196.36      185.33      1.27 o 
   0   8   2      541.57      533.12      2.91 o 
   1   8   2      364.33      360.49      1.55 o 
   2   8   2      290.12      287.31      6.97 o 
   3   8   2       11.04       14.38      1.24 o 
   4   8   2       47.21       54.83      0.92 o 
   5   8   2        2.58        4.94      0.71 o 
   6   8   2       55.93       56.35      2.51 o 
  -5   9   2       17.24       15.86      1.99 o 
  -4   9   2       24.40       24.43      0.88 o 
  -3   9   2      211.11      208.06      1.58 o 
  -2   9   2       29.59       37.92      2.14 o 
  -1   9   2      102.08      100.24      1.70 o 
   0   9   2      219.72      210.58      4.33 o 
   1   9   2       88.95       87.81      1.72 o 
   2   9   2       49.73       51.61      1.29 o 
   3   9   2       40.89       47.76      1.24 o 
   4   9   2       34.45       37.24      0.88 o 
   5   9   2       36.67       36.70      1.93 o 
  -5  10   2        0.12       -0.85      2.21 o 
  -4  10   2        8.41        8.75      0.88 o 
  -3  10   2        0.05       -0.05      0.75 o 
  -2  10   2       10.60       12.66      0.73 o 
  -1  10   2       33.41       34.76      1.24 o 
   0  10   2       15.66       16.35      1.96 o 
   1  10   2       56.73       58.29      1.29 o 
   2  10   2       29.76       27.02      1.38 o 
   3  10   2        2.03        1.63      0.79 o 
   4  10   2       14.98       13.94      1.53 o 
   5  10   2        0.02        1.13      0.84 o 
  -4  11   2        4.60        3.24      0.87 o 
  -3  11   2       20.30       24.11      1.70 o 
  -2  11   2        0.00        1.34      1.02 o 
  -1  11   2       11.92       12.38      1.05 o 
   0  11   2       23.01       23.22      1.08 o 
   1  11   2        1.98        2.49      0.81 o 
   2  11   2        0.74        1.01      0.62 o 
   3  11   2        6.53        6.31      1.01 o 
   4  11   2        0.38        1.00      0.85 o 
  -3  12   2        0.69        3.97      2.88 o 
  -2  12   2        7.41       10.87      1.06 o 
  -1  12   2       11.49        9.75      1.09 o 
   0  12   2        4.08        5.39      1.03 o 
   1  12   2       15.27       12.99      0.91 o 
   2  12   2       10.63       10.91      0.87 o 
   3  12   2        1.49        2.01      0.89 o 
  -1  13   2        0.20        1.43      1.08 o 
   0  13   2        5.87        7.35      1.12 o 
   1  13   2        0.71        3.31      1.06 o 
  -8   1   3        4.50        2.73      1.02 o 
  -7   1   3       11.68       13.36      0.84 o 
  -6   1   3       40.68       44.95      2.83 o 
  -5   1   3       11.98       11.08      1.44 o 
  -4   1   3      282.10      293.17      2.06 o 
  -3   1   3       35.94       41.97      1.21 o 
  -2   1   3       52.91       50.16      1.87 o 
  -1   1   3      826.41      718.30      4.91 o 
   0   1   3        0.15        2.18      1.37 o 
   3   1   3        9.34       12.79      0.98 o 
   4   1   3       10.13       12.86      0.82 o 
   5   1   3        8.82        7.45      0.81 o 
   6   1   3       26.30       25.85      1.27 o 
   7   1   3        0.78        1.76      0.70 o 
   8   1   3       19.65       16.39      0.83 o 
  -8   2   3        0.11       -0.01      1.23 o 
  -7   2   3        9.32       12.90      0.91 o 
  -6   2   3       17.07       13.49      0.98 o 
  -5   2   3      298.38      300.63      2.04 o 
  -4   2   3      145.65      151.90      1.94 o 
  -3   2   3      218.57      234.24      2.32 o 
  -2   2   3       92.74      110.99      2.24 o 
  -1   2   3      546.62      467.17     11.24 o 
   0   2   3      506.75      479.74      2.87 o 
   2   2   3      145.55      147.02      4.41 o 
   3   2   3      642.09      647.62     28.15 o 
   4   2   3        0.21       -0.75      0.66 o 
   5   2   3      151.69      156.97      1.32 o 
   6   2   3        7.02        8.74      2.81 o 
   7   2   3      110.50      118.35      1.48 o 
  -7   3   3        7.74        8.66      0.74 o 
  -6   3   3      293.80      309.22      1.64 o 
  -5   3   3        0.07        0.80      0.96 o 
  -4   3   3      581.81      558.17      3.08 o 
  -3   3   3      222.27      201.19      2.33 o 
  -2   3   3      621.44      580.70      7.35 o 
  -1   3   3        8.83        9.32      1.07 o 
   1   3   3      857.56      912.34      3.14 o 
   2   3   3     2016.02     2038.09     22.06 o 
   3   3   3      316.75      324.99      8.28 o 
   4   3   3      422.35      420.85     10.66 o 
   5   3   3       43.56       42.80      1.88 o 
   6   3   3       12.70       17.70      3.73 o 
   7   3   3        0.04        1.66      0.97 o 
  -7   4   3       45.12       47.37      3.07 o 
  -6   4   3       61.34       61.27      1.67 o 
  -5   4   3      808.22      826.11      3.59 o 
  -4   4   3        0.34       -0.42      1.42 o 
  -3   4   3      155.31      160.59      2.07 o 
  -2   4   3       63.80       72.31      1.14 o 
  -1   4   3        0.19        3.36      0.96 o 
   0   4   3      909.89      996.77      4.68 o 
   1   4   3     1379.14     1386.73      3.47 o 
   2   4   3       84.32      107.07      3.56 o 
   3   4   3      346.50      331.77      1.64 o 
   4   4   3      303.85      293.07      5.50 o 
   5   4   3       22.54       23.64      0.65 o 
   6   4   3       18.55       17.97      1.66 o 
   7   4   3        0.59        1.23      2.39 o 
  -7   5   3        0.42        0.20      0.73 o 
  -6   5   3        8.10        7.96      1.38 o 
  -5   5   3       30.82       32.40      1.51 o 
  -4   5   3      263.31      266.19      2.45 o 
  -3   5   3      115.31      130.50      1.41 o 
  -2   5   3      481.68      452.35      3.71 o 
  -1   5   3       46.77       44.34      1.01 o 
   0   5   3       39.58       29.31      0.81 o 
   1   5   3      103.33      110.37      1.91 o 
   2   5   3       42.82       37.77      1.45 o 
   3   5   3       94.82       89.22      1.87 o 
   4   5   3      493.64      480.51      1.97 o 
   5   5   3        4.36        2.26      0.92 o 
   6   5   3       70.06       71.50      5.01 o 
   7   5   3        2.61        2.26      1.02 o 
  -7   6   3       15.85       16.25      0.79 o 
  -6   6   3        2.97        3.81      1.41 o 
  -5   6   3       28.11       31.34      2.43 o 
  -4   6   3       27.37       21.09      0.81 o 
  -3   6   3      276.96      273.65      4.14 o 
  -2   6   3      116.02      116.47      3.33 o 
  -1   6   3      643.31      652.27      3.68 o 
   0   6   3       14.62       11.90      0.84 o 
   1   6   3      153.62      142.21      2.06 o 
   2   6   3       56.53       49.97      0.97 o 
   3   6   3      392.91      378.00      5.25 o 
   4   6   3       22.01       20.05      1.03 o 
   5   6   3       75.97       71.94      0.93 o 
   6   6   3        4.75        5.22      1.13 o 
   7   6   3       30.50       28.79      0.99 o 
  -6   7   3        0.95       -0.77      1.00 o 
  -5   7   3        5.75        6.21      0.97 o 
  -4   7   3       67.78       65.03      0.96 o 
  -3   7   3       10.19       13.84      1.12 o 
  -2   7   3       23.22       29.57      0.92 o 
  -1   7   3      132.47      134.34      1.22 o 
   0   7   3       14.45       18.20      0.84 o 
   1   7   3       75.52       77.84      1.09 o 
   2   7   3      136.02      135.88      1.78 o 
   3   7   3       81.76       78.59      2.23 o 
   4   7   3      144.71      138.01      1.35 o 
   5   7   3       11.82       10.97      1.01 o 
   6   7   3       20.96       18.74      0.89 o 
  -6   8   3        0.52        1.05      1.72 o 
  -5   8   3       36.88       33.49      1.09 o 
  -4   8   3        6.08        8.85      2.22 o 
  -3   8   3        0.67        1.23      0.81 o 
  -2   8   3        4.15        7.57      0.81 o 
  -1   8   3       33.81       31.62      1.64 o 
   0   8   3       23.63       23.36      0.80 o 
   1   8   3        0.21       -0.34      0.77 o 
   2   8   3       33.96       38.54      0.99 o 
   3   8   3       10.61        8.67      0.72 o 
   4   8   3       14.24       12.22      1.46 o 
   5   8   3        5.23        6.49      0.83 o 
   6   8   3        2.43        1.32      0.86 o 
  -5   9   3        5.07        3.62      0.81 o 
  -4   9   3        4.74        4.66      0.71 o 
  -3   9   3       38.26       36.64      0.84 o 
  -2   9   3       61.08       69.15      1.68 o 
  -1   9   3       50.38       52.61      1.64 o 
   0   9   3        8.50       10.45      0.95 o 
   1   9   3        6.55        5.47      0.72 o 
   2   9   3      349.29      352.59      4.10 o 
   3   9   3       31.39       32.03      1.08 o 
   4   9   3        0.24        2.02      0.72 o 
   5   9   3        0.07       -0.27      0.73 o 
  -5  10   3       34.49       29.77      1.25 o 
  -4  10   3        0.29        1.64      1.07 o 
  -3  10   3       48.91       51.03      1.02 o 
  -2  10   3       11.13       13.20      0.88 o 
  -1  10   3        8.59       12.28      3.22 o 
   0  10   3       18.03       19.87      1.05 o 
   1  10   3       25.18       28.17      0.88 o 
   2  10   3        3.37        4.75      0.71 o 
   3  10   3       80.23       80.06      1.01 o 
   4  10   3        1.00        0.57      0.82 o 
   5  10   3        0.68        0.95      0.84 o 
  -4  11   3       49.52       50.50      1.03 o 
  -3  11   3        0.62        2.52      0.92 o 
  -2  11   3       84.43       82.67      3.85 o 
  -1  11   3       19.58       18.66      1.17 o 
   0  11   3       56.07       59.63      1.23 o 
   1  11   3        8.78       10.78      0.82 o 
   2  11   3        3.39        5.83      0.82 o 
   3  11   3        0.36        1.68      0.80 o 
   4  11   3       20.25       18.78      0.89 o 
  -3  12   3       49.80       45.85      3.71 o 
  -2  12   3        3.47        5.31      1.15 o 
  -1  12   3       95.07       91.36      2.69 o 
   0  12   3        6.08        4.91      1.03 o 
   1  12   3        6.20        6.45      1.12 o 
   2  12   3        0.98        0.32      1.48 o 
   3  12   3       33.15       31.82      0.96 o 
  -1  13   3        2.82        2.35      1.18 o 
   0  13   3        3.68        3.39      1.11 o 
   1  13   3        0.49        1.18      1.43 o 
  -8   0   4        3.84        2.19      1.06 o 
  -7   0   4       10.01        9.23      1.00 o 
  -6   0   4       36.52       40.73      1.47 o 
  -5   0   4      233.14      231.43      1.82 o 
  -4   0   4      890.31      912.88      3.30 o 
   1   0   4     1365.67     1291.45      4.31 o 
   2   0   4     1173.48     1100.00     15.00 o 
   3   0   4     1515.04     1562.01      4.41 o 
   4   0   4      849.39      880.66      3.31 o 
   5   0   4       36.60       35.88      1.07 o 
   6   0   4       71.83       76.32      1.65 o 
   7   0   4        0.45       -1.59      1.34 o 
   8   0   4       48.84       51.16      1.71 o 
  -8   1   4        0.88        0.31      1.09 o 
  -7   1   4       69.15       67.83      0.99 o 
  -6   1   4       35.34       35.15      3.51 o 
  -5   1   4      323.89      320.38      4.85 o 
  -4   1   4       11.43       15.33      1.43 o 
  -3   1   4      458.28      489.00      2.99 o 
   0   1   4     1830.83     1785.66      5.51 o 
   2   1   4      233.38      255.70      1.55 o 
   3   1   4       67.13       38.34      0.98 o 
   4   1   4       13.98       16.73      1.55 o 
   5   1   4      334.68      309.27      5.49 o 
   6   1   4        0.00       -0.54      2.12 o 
   7   1   4       42.42       47.29      3.53 o 
   8   1   4        9.50        8.01      2.32 o 
  -7   2   4        0.03       -0.13      0.81 o 
  -6   2   4      293.75      285.18      6.90 o 
  -5   2   4       30.10       31.83      1.56 o 
  -4   2   4       44.44       39.49      1.58 o 
  -3   2   4        0.28        1.96      1.32 o 
  -2   2   4       16.04       23.84      1.71 o 
  -1   2   4      588.65      569.99      6.52 o 
   2   2   4      302.17      392.53      4.75 o 
   3   2   4      220.89      246.60      4.08 o 
   4   2   4      148.33      139.10      0.96 o 
   5   2   4      156.09      133.24      4.46 o 
   6   2   4       56.07       47.42      2.78 o 
   7   2   4        0.14        1.18      2.98 o 
  -7   3   4        0.14        3.00      1.68 o 
  -6   3   4       53.00       55.70      4.40 o 
  -5   3   4        2.60       -0.61      1.44 o 
  -4   3   4      657.16      671.23      3.37 o 
  -3   3   4       81.01      111.79      2.01 o 
  -2   3   4      167.53      167.54      2.65 o 
   0   3   4      459.75      488.36      2.31 o 
   2   3   4      240.54      269.79      1.79 o 
   3   3   4        0.41        1.39      1.17 o 
   4   3   4      126.15      120.09      3.48 o 
   5   3   4      450.54      435.89      8.11 o 
   6   3   4       18.26       19.84      5.36 o 
   7   3   4        1.72        1.34      0.98 o 
  -7   4   4        1.24       -0.02      1.04 o 
  -6   4   4        9.75       10.73      1.44 o 
  -5   4   4        3.57        3.09      1.62 o 
  -4   4   4      213.83      219.86      2.29 o 
  -3   4   4       67.27       71.62      1.29 o 
  -2   4   4      325.78      385.03      5.26 o 
  -1   4   4      898.12      942.55      4.78 o 
   0   4   4        0.06        0.67      0.95 o 
   1   4   4      205.48      187.30      2.32 o 
   2   4   4       43.78       54.42      1.42 o 
   3   4   4       56.34       52.35      1.85 o 
   4   4   4      183.08      158.18      5.95 o 
   5   4   4       19.28       19.20      1.08 o 
   6   4   4        5.05        6.32      1.80 o 
   7   4   4        0.48        1.79      2.89 o 
  -7   5   4       13.66       15.31      1.07 o 
  -6   5   4        2.33        2.81      1.40 o 
  -5   5   4        1.26        0.30      1.00 o 
  -4   5   4       14.29       16.77      1.02 o 
  -3   5   4        3.10        5.63      0.77 o 
  -2   5   4       83.53       92.06      1.17 o 
  -1   5   4       67.78       79.28      0.83 o 
   0   5   4      185.30      197.94      1.87 o 
   1   5   4        6.07        9.73      0.75 o 
   2   5   4       31.39       29.60      0.92 o 
   3   5   4        0.40       -0.35      2.08 o 
   4   5   4       11.71       13.48      1.05 o 
   5   5   4        7.55        8.66      0.88 o 
   6   5   4        1.63        0.71      2.62 o 
   7   5   4       18.21       17.36      0.89 o 
  -7   6   4        0.71        0.21      1.25 o 
  -6   6   4       28.88       30.47      2.38 o 
  -5   6   4        4.31        4.74      0.95 o 
  -4   6   4       21.81       24.16      0.83 o 
  -3   6   4       18.74       16.79      0.89 o 
  -2   6   4      469.22      469.33      4.41 o 
  -1   6   4       27.61       30.82      1.41 o 
   0   6   4      228.19      216.87      1.69 o 
   1   6   4        1.60        2.81      0.84 o 
   2   6   4       66.46       69.15      2.02 o 
   3   6   4       12.88       12.79      1.07 o 
   4   6   4       46.08       50.12      1.50 o 
   5   6   4        0.99        0.67      0.97 o 
   6   6   4       62.80       70.10      2.35 o 
   7   6   4        1.63        3.58      1.36 o 
  -6   7   4        1.99        4.12      0.98 o 
  -5   7   4       28.75       30.57      2.42 o 
  -4   7   4       32.13       29.89      0.87 o 
  -3   7   4      327.98      311.00      7.28 o 
  -2   7   4        0.38       -0.01      1.06 o 
  -1   7   4      223.05      212.04      1.48 o 
   0   7   4       63.28       61.08      0.90 o 
   1   7   4      802.16      765.28      9.41 o 
   2   7   4       54.62       56.99      1.14 o 
   3   7   4       74.80       73.43      1.09 o 
   4   7   4       24.96       22.18      3.92 o 
   5   7   4       55.94       61.99      1.95 o 
   6   7   4        0.11        0.14      0.82 o 
  -6   8   4       16.69       16.17      1.77 o 
  -5   8   4       10.93        7.68      2.84 o 
  -4   8   4      175.85      137.56     32.23 o 
  -3   8   4        9.05        6.37      0.88 o 
  -2   8   4      838.97      819.63      2.32 o 
  -1   8   4       36.34       40.51      1.20 o 
   0   8   4      270.77      263.48      3.66 o 
   1   8   4      548.80      529.25      3.05 o 
   2   8   4      610.48      595.99     11.69 o 
   3   8   4       37.20       40.16      1.91 o 
   4   8   4       74.19       81.65      2.71 o 
   5   8   4       14.47       15.07      0.73 o 
   6   8   4       61.03       57.35      0.85 o 
  -5   9   4        3.90        3.24      1.01 o 
  -4   9   4       24.94       24.25      1.60 o 
  -3   9   4      217.62      198.83      2.37 o 
  -2   9   4       32.85       36.59      1.24 o 
  -1   9   4      326.52      327.54      1.74 o 
   0   9   4      124.68      117.67      1.02 o 
   1   9   4        7.65        7.56      0.80 o 
   2   9   4       40.22       34.41      2.18 o 
   3   9   4      155.55      152.30      1.08 o 
   4   9   4       28.86       25.54      1.12 o 
   5   9   4       82.65       77.16      1.31 o 
  -5  10   4        4.17        6.01      1.15 o 
  -4  10   4        4.43        3.80      0.82 o 
  -3  10   4        0.93        2.28      0.87 o 
  -2  10   4       32.38       34.92      1.08 o 
  -1  10   4       49.90       50.46      2.24 o 
   0  10   4       18.76       22.58      1.05 o 
   1  10   4       19.36       19.30      0.85 o 
   2  10   4       41.41       38.70      0.82 o 
   3  10   4        7.07        9.69      0.85 o 
   4  10   4       11.09       14.10      0.83 o 
   5  10   4        0.15        1.73      2.58 o 
  -4  11   4        3.04        3.17      0.93 o 
  -3  11   4        6.59        9.17      1.25 o 
  -2  11   4        0.02       -0.92      1.25 o 
  -1  11   4       21.58       22.06      1.94 o 
   0  11   4        6.38        8.12      2.15 o 
   1  11   4        4.12        4.42      0.71 o 
   2  11   4       10.42        9.35      0.94 o 
   3  11   4        0.73        1.00      0.84 o 
   4  11   4        0.02        2.66      0.84 o 
  -3  12   4        1.16        2.70      1.17 o 
  -2  12   4        0.11        0.38      1.12 o 
  -1  12   4        0.00       -1.08      1.26 o 
   0  12   4        5.69        4.95      0.87 o 
   1  12   4        7.99       10.43      0.88 o 
   2  12   4        5.54        6.28      1.26 o 
   3  12   4        0.57        1.06      1.00 o 
   0  13   4       16.61       14.97      1.30 o 
  -8   1   5        0.00        0.48      2.79 o 
  -7   1   5       15.56       15.63      0.98 o 
  -6   1   5        9.13       10.09      0.71 o 
  -5   1   5      562.89      574.17      2.98 o 
  -4   1   5       77.90       72.21      1.34 o 
  -3   1   5       10.80       13.61      1.01 o 
   1   1   5       34.40       45.27      1.13 o 
   2   1   5     3149.06     3169.75      7.13 o 
   3   1   5     1172.90     1282.68     17.37 o 
   4   1   5      387.45      417.31      3.46 o 
   5   1   5       50.77       49.66      1.55 o 
   6   1   5       76.96       74.40      0.96 o 
   7   1   5        3.71        3.57      0.82 o 
  -7   2   5        4.25        4.25      0.83 o 
  -6   2   5        2.50        3.28      2.11 o 
  -5   2   5      124.14      118.83      1.85 o 
  -4   2   5      313.48      325.14      2.50 o 
  -3   2   5       50.80       43.69      1.59 o 
  -2   2   5       88.65       87.61      1.92 o 
  -1   2   5      922.52     1057.41      3.38 o 
   1   2   5      491.53      447.09      2.08 o 
   2   2   5       73.44       65.14      2.05 o 
   3   2   5     1665.36     1707.90     36.23 o 
   4   2   5       18.02       17.76      2.66 o 
   5   2   5       34.44       40.99      0.77 o 
   6   2   5       28.81       28.21      1.11 o 
   7   2   5       48.52       45.45      0.84 o 
  -7   3   5        7.51        8.17      0.85 o 
  -6   3   5      238.53      239.14      2.25 o 
  -5   3   5      140.51      133.53      1.60 o 
  -4   3   5      727.64      727.57      3.31 o 
  -3   3   5       39.42       45.37      1.69 o 
  -2   3   5      632.14      596.62      9.14 o 
  -1   3   5       42.89       42.68      1.25 o 
   0   3   5      851.56      760.79      2.80 o 
   1   3   5     1925.56     2012.94     14.98 o 
   2   3   5      596.89      580.74     11.91 o 
   3   3   5        0.95        0.82      0.85 o 
   4   3   5      263.27      249.75      6.11 o 
   5   3   5       16.68       16.92      1.15 o 
   6   3   5       22.54       26.97      0.75 o 
   7   3   5        0.58        0.29      1.73 o 
  -7   4   5       89.56       92.09      1.45 o 
  -6   4   5       21.30       24.17      1.48 o 
  -5   4   5      723.41      752.00      3.58 o 
  -4   4   5       99.84       99.51      1.91 o 
  -3   4   5      562.95      599.23      2.26 o 
  -2   4   5      424.95      452.32    128.58 o 
  -1   4   5     2069.99     2024.56     34.32 o 
   0   4   5     1662.56     1776.58     10.46 o 
   1   4   5     1225.77     1257.84     16.17 o 
   2   4   5      620.93      617.71     17.23 o 
   3   4   5      554.84      541.93     11.13 o 
   4   4   5      198.89      196.86      3.17 o 
   5   4   5       18.92       18.50      0.77 o 
   6   4   5        6.90        8.18      3.44 o 
   7   4   5       15.81       16.12      1.77 o 
  -7   5   5        5.46        2.42      2.02 o 
  -6   5   5      105.15      106.73      1.86 o 
  -5   5   5       75.03       65.92      2.65 o 
  -4   5   5       91.53       87.67      1.20 o 
  -3   5   5       46.93       45.42      0.96 o 
  -2   5   5      538.78      529.18     13.03 o 
  -1   5   5        0.79        0.56      0.77 o 
   0   5   5     1686.28     1743.45      7.48 o 
   1   5   5      126.73      123.84      3.36 o 
   2   5   5      258.67      267.77      2.41 o 
   3   5   5      150.10      139.55      1.24 o 
   4   5   5      165.77      154.84      2.88 o 
   5   5   5        4.33        2.96      0.53 o 
   6   5   5       69.66       70.26      1.67 o 
   7   5   5        3.94        7.17      1.03 o 
  -7   6   5        0.22       -0.52      1.72 o 
  -6   6   5        1.36        1.61      0.75 o 
  -5   6   5       89.90       81.26      2.10 o 
  -4   6   5       24.94       26.11      2.02 o 
  -3   6   5      221.83      239.12      6.02 o 
  -2   6   5       40.69       35.41      1.01 o 
  -1   6   5       42.03       30.76      0.94 o 
   0   6   5      376.11      367.97      1.77 o 
   1   6   5      669.85      684.70     10.22 o 
   2   6   5       97.78       94.96      1.28 o 
   3   6   5      310.28      318.48      1.73 o 
   4   6   5       71.46       69.25      1.01 o 
   5   6   5      101.23      101.08      1.98 o 
   6   6   5        7.39        9.92      1.28 o 
   7   6   5        5.69        5.43      1.35 o 
  -6   7   5        3.52        5.48      0.97 o 
  -5   7   5        1.10        2.75      0.73 o 
  -4   7   5       13.31       13.54      0.80 o 
  -3   7   5       27.42       30.94      1.19 o 
  -2   7   5       95.99       92.46      1.47 o 
  -1   7   5       70.90       72.92      1.54 o 
   0   7   5       11.68       11.97      0.72 o 
   1   7   5       50.52       45.91      0.81 o 
   2   7   5       15.37       12.66      0.87 o 
   3   7   5      130.34      131.01      2.39 o 
   4   7   5      162.43      158.53      6.65 o 
   5   7   5        5.66        4.27      2.04 o 
   6   7   5       14.46       15.65      0.85 o 
  -6   8   5        0.40        0.40      1.56 o 
  -5   8   5        5.99        9.64      1.79 o 
  -4   8   5        0.31       -0.37      1.60 o 
  -3   8   5        5.53        6.95      0.73 o 
  -2   8   5        0.38        0.48      0.85 o 
  -1   8   5        2.61        2.48      1.09 o 
   0   8   5       29.48       29.52      0.97 o 
   1   8   5        4.50        4.60      0.87 o 
   2   8   5        0.40        0.62      0.89 o 
   3   8   5       10.09        8.88      0.99 o 
   4   8   5        0.50        0.78      0.74 o 
   5   8   5        0.14        0.77      1.04 o 
   6   8   5        1.50        1.96      0.88 o 
  -5   9   5       17.30       17.97      2.13 o 
  -4   9   5       23.36       22.08      1.79 o 
  -3   9   5       60.02       57.51      0.99 o 
  -2   9   5        4.11        6.03      1.07 o 
  -1   9   5        0.00       -0.88      0.99 o 
   0   9   5        6.33        8.12      0.80 o 
   1   9   5        0.42        0.65      0.73 o 
   2   9   5       82.64       84.81      1.51 o 
   3   9   5        1.13        3.65      0.82 o 
   4   9   5       27.45       27.16      0.78 o 
   5   9   5        1.37        1.47      2.10 o 
  -5  10   5        3.44        6.98      1.15 o 
  -4  10   5       17.89       15.61      0.95 o 
  -3  10   5       91.52       95.27      2.11 o 
  -2  10   5        4.09        5.54      1.10 o 
  -1  10   5       44.07       44.43      1.23 o 
   0  10   5        1.07        2.22      0.67 o 
   1  10   5       31.95       28.76      0.87 o 
   2  10   5       12.28       10.98      0.98 o 
   3  10   5       87.46       89.05      1.04 o 
   4  10   5        0.08        0.54      0.80 o 
   5  10   5       20.23       21.32      1.40 o 
  -4  11   5       16.73       15.92      0.98 o 
  -3  11   5        5.30        4.83      1.12 o 
  -2  11   5       82.81       81.02      1.39 o 
  -1  11   5        0.87        0.97      1.11 o 
   0  11   5        4.03        5.76      1.46 o 
   1  11   5        0.07        0.12      0.83 o 
   2  11   5       58.94       58.58      0.90 o 
   3  11   5        5.56        5.27      0.82 o 
   4  11   5        1.22        2.15      0.72 o 
  -3  12   5        9.18        8.22      1.26 o 
  -2  12   5        1.71        0.81      0.90 o 
  -1  12   5       37.63       39.07      1.03 o 
   0  12   5        0.30       -0.67      1.02 o 
   1  12   5       36.48       31.53      0.79 o 
   2  12   5        9.84       10.16      0.88 o 
   3  12   5        1.33        2.56      1.44 o 
   0  13   5       34.60       34.36      2.25 o 
  -8   0   6       41.25       31.05      1.23 o 
  -7   0   6        0.98        2.14      0.96 o 
  -6   0   6       41.80       43.48      1.52 o 
  -5   0   6      222.29      228.58      2.10 o 
   0   0   6      245.81      264.66      2.42 o 
   1   0   6        8.20        8.94      1.18 o 
   2   0   6      677.99      580.49      7.71 o 
   3   0   6      664.71      636.54      4.51 o 
   4   0   6     1706.26     1764.58      4.43 o 
   5   0   6       26.73       28.25      1.04 o 
   6   0   6        7.51       10.26      0.97 o 
   7   0   6        1.64        1.55      0.97 o 
  -8   1   6        1.24        1.16      1.43 o 
  -7   1   6       28.25       29.12      1.06 o 
  -6   1   6       62.17       61.21      1.21 o 
  -5   1   6      369.18      377.77      2.53 o 
  -4   1   6       38.26       37.47      1.57 o 
  -2   1   6      163.17      158.44      2.21 o 
   0   1   6      526.16      503.10      6.39 o 
   1   1   6      869.61      797.70      9.77 o 
   2   1   6     2086.92     2210.96     54.18 o 
   3   1   6      745.49      674.59      1.70 o 
   4   1   6        9.75        7.06      0.83 o 
   5   1   6      352.11      338.20      6.72 o 
   6   1   6        0.44        0.78      1.73 o 
   7   1   6       36.27       42.00      1.51 o 
  -7   2   6        5.50        6.25      1.91 o 
  -6   2   6      118.17      114.23      1.13 o 
  -5   2   6       79.00       78.02      1.39 o 
  -4   2   6      101.27       92.39      1.46 o 
  -3   2   6      597.87      622.71      3.58 o 
  -2   2   6        5.44        5.98      1.25 o 
  -1   2   6      434.92      440.27      2.77 o 
   1   2   6       21.04       13.71      0.83 o 
   2   2   6      956.64      948.35      9.61 o 
   3   2   6       21.21       30.46      1.26 o 
   4   2   6       69.25       56.53      1.98 o 
   5   2   6        3.59        4.47      0.67 o 
   6   2   6       37.28       32.63      1.05 o 
   7   2   6        3.08        3.64      1.56 o 
  -7   3   6       16.76       14.44      0.86 o 
  -6   3   6        4.29        4.76      1.04 o 
  -5   3   6       25.79       21.77      1.48 o 
  -4   3   6      322.87      327.92      2.69 o 
  -3   3   6       56.15       60.31      1.66 o 
  -2   3   6      136.66      155.41      1.67 o 
  -1   3   6     1668.10     1679.00     10.04 o 
   0   3   6      750.48      753.97     20.79 o 
   1   3   6       84.20       59.75      1.69 o 
   2   3   6     1283.07     1325.90     15.27 o 
   3   3   6       38.25       45.66      2.37 o 
   4   3   6       30.14       24.73      0.96 o 
   5   3   6      156.77      141.00      1.27 o 
   6   3   6        4.03        4.37      0.77 o 
   7   3   6       10.14       10.58      0.82 o 
  -7   4   6        0.00       -0.08      0.83 o 
  -6   4   6        5.86        4.80      1.04 o 
  -5   4   6       77.87       80.87      1.85 o 
  -4   4   6        8.35        6.16      0.99 o 
  -3   4   6       30.22       30.69      1.31 o 
  -2   4   6      205.91      220.79      1.80 o 
  -1   4   6      437.05      495.05      3.57 o 
   0   4   6      275.86      298.41      3.22 o 
   1   4   6     2283.51     2448.96     53.26 o 
   2   4   6      519.92      543.82     11.74 o 
   3   4   6       12.84       14.93      0.73 o 
   4   4   6      507.30      479.84      7.69 o 
   5   4   6        2.03        2.24      0.71 o 
   6   4   6        0.11       -0.49      0.93 o 
   7   4   6        4.49        5.78      0.83 o 
  -7   5   6        8.92        9.62      0.85 o 
  -6   5   6       44.36       43.31      0.98 o 
  -5   5   6       30.23       30.80      1.51 o 
  -4   5   6        0.01        1.77      0.97 o 
  -3   5   6      487.30      477.09      7.65 o 
  -2   5   6      106.60      109.48     28.87 o 
  -1   5   6       51.79       62.27      1.03 o 
   0   5   6     1183.20     1232.99      8.87 o 
   1   5   6      705.98      710.49      3.31 o 
   2   5   6      191.92      182.43      2.07 o 
   3   5   6      299.06      302.16      4.71 o 
   4   5   6        8.23       10.07      0.77 o 
   5   5   6        3.95        9.15      1.24 o 
   6   5   6        2.09        2.07      0.77 o 
   7   5   6       21.84       17.85      1.06 o 
  -7   6   6        0.23        1.30      1.03 o 
  -6   6   6       14.72       16.16      1.00 o 
  -5   6   6       19.26       20.38      0.84 o 
  -4   6   6      133.34      121.10      1.72 o 
  -3   6   6       30.92       30.15      1.16 o 
  -2   6   6      408.58      414.42      3.51 o 
  -1   6   6       88.52       93.10      1.12 o 
   0   6   6      106.37       94.36      1.08 o 
   1   6   6        4.33        5.60      0.87 o 
   2   6   6      503.85      519.52      2.07 o 
   3   6   6      234.56      232.23      1.67 o 
   4   6   6       67.15       69.36      2.28 o 
   5   6   6       12.46       10.51      1.59 o 
   6   6   6      115.32      119.72      1.66 o 
   7   6   6        0.15        1.68      1.12 o 
  -6   7   6       11.87       12.40      0.83 o 
  -5   7   6       12.24       11.01      0.97 o 
  -4   7   6        0.52        4.72      1.88 o 
  -3   7   6      143.04      136.17      1.52 o 
  -2   7   6        6.41        9.42      0.81 o 
  -1   7   6       93.67       83.70      1.43 o 
   0   7   6      601.27      592.55      6.56 o 
   1   7   6       93.86       89.56      1.63 o 
   2   7   6       35.86       33.48      1.92 o 
   3   7   6       29.43       33.21      0.93 o 
   4   7   6       60.36       59.92      2.08 o 
   5   7   6       46.89       47.45      0.70 o 
   6   7   6        0.02        0.15      1.17 o 
  -6   8   6        1.58        4.95      2.17 o 
  -5   8   6        8.20        8.95      1.15 o 
  -4   8   6       69.68       75.07      1.22 o 
  -3   8   6        0.35        0.49      0.90 o 
  -2   8   6      459.77      463.14      2.23 o 
  -1   8   6       27.34       25.48      0.97 o 
   0   8   6       94.11       94.68      1.04 o 
   1   8   6      136.65      130.95      1.04 o 
   2   8   6      118.10      116.89      2.38 o 
   3   8   6        0.00        2.01      1.65 o 
   4   8   6      145.30      152.53      5.07 o 
   5   8   6        1.00       -0.55      1.17 o 
   6   8   6       21.63       23.06      2.50 o 
  -5   9   6        0.04       -0.15      0.85 o 
  -4   9   6       23.54       22.35      1.59 o 
  -3   9   6      348.58      352.71     13.08 o 
  -2   9   6       15.24       18.06      0.93 o 
  -1   9   6      169.37      165.79      1.41 o 
   0   9   6       29.08       27.08      0.68 o 
   1   9   6       44.28       43.76      1.42 o 
   2   9   6        6.32        9.48      0.75 o 
   3   9   6       51.67       52.05      1.89 o 
   4   9   6        9.81       10.43      0.83 o 
   5   9   6       49.79       52.63      2.36 o 
  -5  10   6        6.24        7.08      0.91 o 
  -4  10   6       10.04        9.12      1.14 o 
  -3  10   6        2.68        2.60      0.91 o 
  -2  10   6       99.48      106.24      1.48 o 
  -1  10   6        3.93        2.57      2.00 o 
   0  10   6       42.90       48.37      0.93 o 
   1  10   6        1.17        2.99      0.95 o 
   2  10   6       47.08       49.09      1.28 o 
   3  10   6       48.66       49.84      1.08 o 
   4  10   6       11.97       13.27      0.85 o 
   5  10   6        2.41        2.26      1.48 o 
  -4  11   6       24.06       19.35      1.15 o 
  -3  11   6        1.61        2.04      0.85 o 
  -2  11   6       13.21       11.85      1.15 o 
  -1  11   6       43.48       46.20      1.20 o 
   0  11   6       10.08       11.05      0.86 o 
   1  11   6       56.92       57.13      1.20 o 
   2  11   6        5.94        7.17      0.77 o 
   3  11   6        1.78        4.19      1.04 o 
   4  11   6        0.26        0.62      0.92 o 
  -3  12   6        6.57        6.77      1.51 o 
  -2  12   6        0.21        1.22      1.70 o 
  -1  12   6        3.35        6.43      1.30 o 
   0  12   6        0.03        0.38      1.22 o 
   1  12   6        7.52        7.80      0.91 o 
   2  12   6        2.62        3.18      0.85 o 
  -7   1   7       48.65       51.88      1.09 o 
  -6   1   7       18.66       19.76      0.98 o 
  -5   1   7       19.09       19.16      1.55 o 
  -4   1   7        1.33        1.08      1.38 o 
  -2   1   7      355.38      354.53      2.81 o 
  -1   1   7     1952.32     1960.88      4.79 o 
   0   1   7      496.54      471.78      3.45 o 
   1   1   7      276.50      283.21      2.38 o 
   2   1   7      411.12      431.46      2.08 o 
   3   1   7      322.17      351.38      5.25 o 
   4   1   7      144.82      153.02      4.47 o 
   5   1   7        0.40        0.88      1.65 o 
   6   1   7       26.36       26.80      0.83 o 
   7   1   7        2.49        3.47      0.81 o 
  -7   2   7        2.35        1.99      0.68 o 
  -6   2   7        1.27       -0.57      1.37 o 
  -5   2   7      364.59      369.45      2.57 o 
  -4   2   7      129.76      135.56      2.00 o 
  -3   2   7       29.87       27.02      0.93 o 
  -2   2   7     1601.70     1790.79      5.09 o 
  -1   2   7      180.79      217.87      2.24 o 
   0   2   7       79.03       96.98      1.24 o 
   1   2   7     1369.41     1335.09      7.62 o 
   2   2   7      565.67      581.07      3.62 o 
   3   2   7      866.43      893.65      8.42 o 
   4   2   7      265.30      251.78      2.82 o 
   5   2   7        2.30        3.54      1.15 o 
   6   2   7       10.79        9.76      1.08 o 
   7   2   7        3.70        3.47      0.80 o 
  -7   3   7        3.51        5.89      1.02 o 
  -6   3   7      153.30      157.60      2.01 o 
  -5   3   7       26.71       25.38      1.55 o 
  -4   3   7      431.16      434.60      2.96 o 
  -3   3   7        1.39        1.42      0.79 o 
  -2   3   7        0.20        0.62      0.92 o 
  -1   3   7       93.56      109.48      1.30 o 
   0   3   7      875.59      797.22      5.20 o 
   1   3   7       40.33       40.40      2.15 o 
   2   3   7     3155.00     3102.54      6.21 o 
   3   3   7        0.01        1.75      0.71 o 
   4   3   7       40.10       41.26      2.22 o 
   5   3   7        0.10       -0.42      0.91 o 
   6   3   7       48.01       49.80      0.91 o 
   7   3   7        5.21        4.50      1.70 o 
  -7   4   7      100.06       99.41      4.02 o 
  -6   4   7        0.53        1.89      0.97 o 
  -5   4   7      553.39      549.53      7.40 o 
  -4   4   7        2.21        1.82      0.77 o 
  -3   4   7      319.42      326.89      8.21 o 
  -2   4   7        2.73        0.69      1.13 o 
  -1   4   7      413.34      386.89      2.07 o 
   0   4   7       51.70       57.39      2.28 o 
   1   4   7     2519.45     2486.16     28.31 o 
   2   4   7     1192.61     1187.59     26.06 o 
   3   4   7       20.92       18.97      0.73 o 
   4   4   7        4.35        4.81      0.71 o 
   5   4   7       55.46       57.98      0.88 o 
   6   4   7        6.50        7.12      0.88 o 
   7   4   7       26.69       25.74      0.82 o 
  -7   5   7        0.16        0.75      1.32 o 
  -6   5   7      213.72      203.20      5.63 o 
  -5   5   7       28.94       29.07      1.66 o 
  -4   5   7      226.84      230.30      1.43 o 
  -3   5   7       12.98       13.55      0.91 o 
  -2   5   7      122.07      104.69      1.31 o 
  -1   5   7       27.33       21.21      0.88 o 
   0   5   7     1470.11     1500.37     30.56 o 
   1   5   7       80.17       84.41      1.36 o 
   2   5   7      110.37       92.45      1.99 o 
   3   5   7       11.39       10.85      1.09 o 
   4   5   7       64.86       59.94      0.76 o 
   5   5   7        7.46        6.36      0.94 o 
   6   5   7       46.99       46.98      1.99 o 
   7   5   7        2.25        1.18      0.72 o 
  -7   6   7        2.45        1.99      0.87 o 
  -6   6   7        2.83        0.30      0.79 o 
  -5   6   7       37.63       39.97      1.06 o 
  -4   6   7       11.66       11.71      0.98 o 
  -3   6   7      199.79      207.89      2.41 o 
  -2   6   7       25.85       23.54      1.95 o 
  -1   6   7      349.87      341.43      5.04 o 
   0   6   7       82.80       97.50      1.05 o 
   1   6   7      214.20      208.87      3.03 o 
   2   6   7      214.63      203.46      3.15 o 
   3   6   7     1417.65     1377.26     15.65 o 
   4   6   7       17.24       14.30      0.70 o 
   5   6   7       90.44       86.32      2.47 o 
   6   6   7        6.32        7.36      0.90 o 
  -6   7   7        0.08        0.59      1.00 o 
  -5   7   7        8.53       11.12      0.98 o 
  -4   7   7        1.92        4.28      2.28 o 
  -3   7   7       71.55       74.59      1.34 o 
  -2   7   7      246.09      233.30     19.26 o 
  -1   7   7        0.01        0.59      0.87 o 
   0   7   7      355.70      350.24      5.06 o 
   1   7   7      161.48      153.84      1.81 o 
   2   7   7        9.57        9.54      0.91 o 
   3   7   7       75.25       63.14      2.84 o 
   4   7   7      145.77      137.32      2.57 o 
   5   7   7       12.26       13.71      0.89 o 
   6   7   7       19.51       18.90      0.78 o 
  -6   8   7        2.77        2.17      1.02 o 
  -5   8   7        2.89        3.07      0.83 o 
  -4   8   7        0.44        0.46      0.84 o 
  -3   8   7       41.26       40.12      1.02 o 
  -2   8   7        7.10        5.89      1.25 o 
  -1   8   7       74.10       78.28      1.35 o 
   0   8   7        3.71        3.68      0.72 o 
   1   8   7       66.21       67.73      1.25 o 
   2   8   7       10.04       12.30      0.99 o 
   3   8   7       35.03       32.65      0.82 o 
   4   8   7        0.41       -0.09      0.81 o 
   5   8   7        1.09        1.85      1.19 o 
   6   8   7        2.01        3.25      1.41 o 
  -5   9   7        0.01        1.24      1.10 o 
  -4   9   7        0.34        0.10      0.89 o 
  -3   9   7        9.13        9.83      1.51 o 
  -2   9   7       43.00       38.35      1.33 o 
  -1   9   7        0.00       -1.11      1.09 o 
   0   9   7       18.96       19.23      0.83 o 
   1   9   7       18.18       16.64      1.03 o 
   2   9   7       31.98       32.85      1.61 o 
   3   9   7       10.68       10.33      0.71 o 
   4   9   7       20.34       20.83      0.73 o 
   5   9   7        0.00        0.59      0.81 o 
  -5  10   7        0.11        2.30      0.90 o 
  -4  10   7        5.07        4.56      1.23 o 
  -3  10   7       43.06       37.59      1.55 o 
  -2  10   7       34.92       36.07      1.10 o 
  -1  10   7      159.78      155.39      2.57 o 
   0  10   7        0.09       -1.14      0.71 o 
   1  10   7       56.88       59.26      0.90 o 
   2  10   7        1.98        1.89      0.82 o 
   3  10   7       11.43       10.06      0.89 o 
   4  10   7        3.01        3.55      0.73 o 
  -4  11   7       60.21       52.75      1.76 o 
  -3  11   7        0.68        2.08      1.05 o 
  -2  11   7       18.40       17.23      1.29 o 
  -1  11   7        1.29        2.34      0.87 o 
   0  11   7       21.41       23.60      2.58 o 
   1  11   7        1.13        2.28      2.01 o 
   2  11   7       80.59       80.80      2.16 o 
   3  11   7        0.05       -0.28      0.69 o 
   4  11   7        5.36        4.29      0.75 o 
  -2  12   7        0.52        0.85      1.01 o 
  -1  12   7        8.91       11.05      1.23 o 
   0  12   7        3.49        3.86      1.08 o 
   1  12   7       51.52       53.07      1.06 o 
   2  12   7        0.18        1.51      1.66 o 
  -7   0   8        4.58        4.34      1.40 o 
  -6   0   8       83.22       72.78      1.62 o 
  -1   0   8      706.72      719.22      3.10 o 
   0   0   8      669.90      601.11      2.93 o 
   1   0   8     1720.50     1813.47     24.96 o 
   2   0   8        1.75        6.82      1.09 o 
   3   0   8      587.96      596.34      5.59 o 
   4   0   8      813.23      766.72     12.13 o 
   5   0   8        0.16        1.44      0.93 o 
   6   0   8        7.36       11.52      1.31 o 
   7   0   8        3.87        3.93      1.39 o 
  -7   1   8       22.28       23.79      1.04 o 
  -6   1   8        5.22        6.12      1.41 o 
  -5   1   8      158.14      153.95      1.66 o 
  -2   1   8      134.61      179.48      1.68 o 
   0   1   8      979.94     1032.01      9.25 o 
   1   1   8     1058.52      966.00     15.93 o 
   2   1   8        3.15        2.85      0.69 o 
   3   1   8      657.64      617.77      6.11 o 
   4   1   8        0.53        3.71      0.93 o 
   5   1   8      455.82      451.82      1.66 o 
   6   1   8       10.69       10.60      1.15 o 
   7   1   8       47.51       55.13      1.28 o 
  -7   2   8       11.71        9.50      2.05 o 
  -6   2   8       59.20       65.88      1.62 o 
  -5   2   8        5.38        6.23      1.41 o 
  -4   2   8     1118.78     1142.61      4.32 o 
  -3   2   8       38.39       44.85      2.22 o 
  -2   2   8      379.04      361.65      2.11 o 
  -1   2   8      511.40      578.60      5.36 o 
   0   2   8     1583.31     1537.98      3.69 o 
   1   2   8     1947.15     2045.38     23.91 o 
   2   2   8      616.66      584.12      5.53 o 
   3   2   8        1.02       -1.63      1.32 o 
   4   2   8     1296.29     1241.74     17.90 o 
   5   2   8        0.02        0.33      0.57 o 
   6   2   8       12.97       13.74      0.69 o 
   7   2   8        8.02       10.81      0.85 o 
  -7   3   8        8.03        8.25      1.95 o 
  -6   3   8        8.35        7.81      1.45 o 
  -5   3   8      288.56      299.12      2.50 o 
  -4   3   8      175.53      177.90      1.34 o 
  -3   3   8        8.88       11.39      1.18 o 
  -2   3   8      100.78      105.81      2.57 o 
  -1   3   8     1261.21     1331.48      8.81 o 
   0   3   8      118.46      144.10      1.42 o 
   1   3   8      361.44      382.44      2.18 o 
   2   3   8        5.33        6.94      1.33 o 
   3   3   8       10.45       12.76      0.68 o 
   4   3   8        0.26        1.33      0.56 o 
   5   3   8        3.17        2.94      1.72 o 
   6   3   8        0.98        2.90      1.44 o 
   7   3   8        3.03        3.39      0.81 o 
  -7   4   8        4.39        2.45      1.04 o 
  -6   4   8       13.45       12.34      1.01 o 
  -5   4   8       21.21       23.53      3.02 o 
  -4   4   8       71.93       65.58      2.88 o 
  -3   4   8      182.25      188.09      8.42 o 
  -2   4   8        0.00        1.34      1.17 o 
  -1   4   8      375.07      386.35      1.67 o 
   0   4   8        0.01        0.12      1.07 o 
   1   4   8      177.56      196.28      1.34 o 
   2   4   8      676.53      666.78      8.42 o 
   3   4   8        1.11        0.45      0.57 o 
   4   4   8        1.67        2.22      1.01 o 
   5   4   8       11.90       10.38      1.36 o 
   6   4   8        1.03        1.37      1.22 o 
   7   4   8        4.09        7.28      1.07 o 
  -7   5   8        0.08       -0.65      1.10 o 
  -6   5   8       50.85       53.55      1.18 o 
  -5   5   8       56.48       50.88      2.55 o 
  -4   5   8       24.07       24.00      1.25 o 
  -3   5   8      419.43      406.38      2.36 o 
  -2   5   8       12.49       13.30      1.38 o 
  -1   5   8      195.14      215.91      4.62 o 
   0   5   8       30.02       24.91      0.87 o 
   1   5   8     1556.05     1581.42     38.39 o 
   2   5   8     1393.21     1401.50     37.35 o 
   3   5   8       17.05       21.56      0.78 o 
   4   5   8       84.74       78.09      0.87 o 
   5   5   8        4.56        8.77      0.78 o 
   6   5   8        3.26        3.85      0.69 o 
   7   5   8        9.21        8.11      1.71 o 
  -7   6   8        2.06        3.08      1.47 o 
  -6   6   8        6.21        5.58      1.55 o 
  -5   6   8       11.57       15.15      1.48 o 
  -4   6   8       83.26       85.96      2.53 o 
  -3   6   8       15.36       11.57      1.34 o 
  -2   6   8      319.51      322.26      2.24 o 
  -1   6   8       51.27       58.04      0.97 o 
   0   6   8      241.66      234.40      1.56 o 
   1   6   8       20.32       14.30      0.75 o 
   2   6   8      126.30      124.51      3.50 o 
   3   6   8       95.25      105.24      2.69 o 
   4   6   8        6.06        9.00      0.96 o 
   5   6   8        3.48        4.28      0.80 o 
   6   6   8       70.01       75.58      0.84 o 
  -6   7   8       17.50       17.70      2.42 o 
  -5   7   8        4.05        4.72      0.78 o 
  -4   7   8       35.77       39.03      2.08 o 
  -3   7   8      302.40      293.76      1.95 o 
  -2   7   8       13.44       11.53      1.41 o 
  -1   7   8      378.85      375.50      5.93 o 
   0   7   8      420.22      390.32      6.65 o 
   1   7   8        7.20        5.37      0.86 o 
   2   7   8      160.90      153.45      1.37 o 
   3   7   8      122.09      133.28      2.61 o 
   4   7   8       19.67       16.83      0.83 o 
   5   7   8       73.15       75.01      0.92 o 
   6   7   8        3.50        5.15      1.02 o 
  -6   8   8        3.93        7.71      1.15 o 
  -5   8   8        0.97        2.66      1.49 o 
  -4   8   8       27.22       23.32      1.13 o 
  -3   8   8       61.99       58.36      1.61 o 
  -2   8   8      195.72      194.98      1.98 o 
  -1   8   8        7.90        7.22      0.86 o 
   0   8   8        0.15        1.70      0.81 o 
   1   8   8       38.40       36.30      1.14 o 
   2   8   8      105.84      112.56      1.04 o 
   3   8   8        8.28        6.59      0.73 o 
   4   8   8       88.80       91.96      1.47 o 
   5   8   8        8.90        9.88      0.74 o 
   6   8   8       44.30       43.43      1.24 o 
  -5   9   8        8.38        7.74      0.91 o 
  -4   9   8        0.87        0.33      1.16 o 
  -3   9   8       98.69      103.38      1.74 o 
  -2   9   8        2.27        0.55      1.04 o 
  -1   9   8      158.85      166.02      1.68 o 
   0   9   8        5.76        3.70      0.92 o 
   1   9   8       73.32       71.80      1.01 o 
   2   9   8        1.14        2.44      0.79 o 
   3   9   8       21.14       22.10      1.13 o 
   4   9   8        0.22        2.01      0.97 o 
   5   9   8       17.75       19.89      1.07 o 
  -4  10   8       80.41       79.15      1.33 o 
  -3  10   8       91.45       90.08      1.79 o 
  -2  10   8      160.14      153.68      1.64 o 
  -1  10   8        1.90        1.20      0.91 o 
   0  10   8      128.75      138.05      1.53 o 
   1  10   8       13.11        9.88      0.87 o 
   2  10   8       37.13       40.79      1.02 o 
   3  10   8       40.85       41.69      1.46 o 
   4  10   8       25.93       24.69      0.82 o 
  -4  11   8        1.37        3.17      1.51 o 
  -3  11   8       17.65       19.58      1.58 o 
  -2  11   8       65.36       59.28      1.68 o 
  -1  11   8       21.00       24.56      1.02 o 
   0  11   8        2.30        4.18      1.22 o 
   1  11   8       51.95       50.92      1.17 o 
   2  11   8        0.17        3.68      1.48 o 
   3  11   8       19.14       21.01      1.80 o 
  -2  12   8        2.65        6.18      1.46 o 
  -1  12   8        0.00       -0.33      0.81 o 
   0  12   8       10.96        9.73      1.15 o 
   1  12   8        0.85        1.18      0.77 o 
   2  12   8       13.78       14.36      0.98 o 
  -7   1   9        1.00        2.66      0.96 o 
  -6   1   9        0.40        1.14      1.56 o 
  -5   1   9       41.16       37.87      1.59 o 
  -3   1   9      221.67      225.38      1.90 o 
  -2   1   9       28.78       37.98      1.22 o 
  -1   1   9       76.41       81.83      1.07 o 
   0   1   9       18.27       35.80      9.00 o 
   1   1   9        9.79        8.69      0.68 o 
   2   1   9       89.43      104.28      1.79 o 
   3   1   9      135.00      138.26      6.25 o 
   4   1   9      138.36      134.18      1.29 o 
   5   1   9       88.01       85.15      2.98 o 
   6   1   9       28.99       31.07      2.77 o 
   7   1   9        0.87        3.63      1.37 o 
  -7   2   9       33.50       35.80      1.67 o 
  -6   2   9       57.83       55.49      1.22 o 
  -5   2   9      107.96      111.57      1.86 o 
  -4   2   9      227.68      227.98      1.93 o 
  -3   2   9      946.30      947.24      3.37 o 
  -2   2   9      247.42      260.49      1.74 o 
  -1   2   9      124.59      118.27      1.50 o 
   0   2   9      366.74      393.73      3.28 o 
   1   2   9      466.32      462.63      5.45 o 
   2   2   9      462.53      506.56      5.05 o 
   3   2   9      914.53      871.50     10.53 o 
   4   2   9      366.55      369.81      3.88 o 
   5   2   9       44.68       47.64      0.94 o 
   6   2   9        3.06        5.43      0.76 o 
   7   2   9        8.98       13.72      2.58 o 
  -7   3   9        0.02        0.85      1.27 o 
  -6   3   9      188.02      177.77      2.16 o 
  -5   3   9      148.52      140.55      3.60 o 
  -4   3   9      800.14      793.72      2.48 o 
  -3   3   9      115.81      122.78      1.35 o 
  -2   3   9      148.67      131.26      2.03 o 
  -1   3   9      342.20      380.98      7.41 o 
   0   3   9     1427.00     1514.37      8.68 o 
   1   3   9      524.84      510.51      2.18 o 
   2   3   9      491.33      468.71      9.49 o 
   3   3   9      371.61      391.67      1.67 o 
   4   3   9      233.45      249.20      2.69 o 
   5   3   9      164.87      148.78      5.09 o 
   6   3   9       28.32       26.87      1.06 o 
   7   3   9       17.86       20.06      3.03 o 
  -7   4   9       38.37       34.51      0.97 o 
  -6   4   9       55.56       52.64      1.23 o 
  -5   4   9      308.80      298.26      8.73 o 
  -4   4   9        5.68        6.00      1.09 o 
  -3   4   9      343.69      324.32      2.87 o 
  -2   4   9        0.13        1.29      0.94 o 
  -1   4   9      632.13      634.42      2.17 o 
   0   4   9       78.65       79.11      0.93 o 
   1   4   9      793.08      791.05      9.00 o 
   2   4   9        0.00        0.26      0.74 o 
   3   4   9      374.97      377.87      8.11 o 
   4   4   9       50.46       50.97      1.48 o 
   5   4   9       27.09       25.91      1.54 o 
   6   4   9        0.87        1.10      1.24 o 
   7   4   9       27.97       26.24      1.08 o 
  -7   5   9        0.63        2.16      1.53 o 
  -6   5   9      127.48      134.26      1.39 o 
  -5   5   9       10.89       13.13      1.14 o 
  -4   5   9      139.19      142.52      1.45 o 
  -3   5   9        6.03        7.77      1.21 o 
  -2   5   9      288.42      277.97      2.15 o 
  -1   5   9       18.41       23.52      0.98 o 
   0   5   9     1152.61     1158.04      9.25 o 
   1   5   9      148.15      155.46      3.22 o 
   2   5   9      669.54      648.32      9.13 o 
   3   5   9       21.35       19.81      0.82 o 
   4   5   9       18.26       16.79      0.95 o 
   5   5   9        0.15        1.07      0.66 o 
   6   5   9       20.70       21.87      1.11 o 
   7   5   9        0.22       -0.58      0.87 o 
  -6   6   9        5.91        7.37      2.40 o 
  -5   6   9       11.81       13.79      1.00 o 
  -4   6   9        0.08       -2.26      1.20 o 
  -3   6   9      111.27      115.48      1.30 o 
  -2   6   9        7.17        5.43      1.38 o 
  -1   6   9      279.94      292.14      2.01 o 
   0   6   9      161.17      165.42      4.39 o 
   1   6   9       95.14       84.15      2.96 o 
   2   6   9        0.11        1.61      1.47 o 
   3   6   9      199.18      179.31      2.39 o 
   4   6   9        7.20        8.71      1.18 o 
   5   6   9      120.57      116.07      1.29 o 
   6   6   9        1.92        2.68      0.65 o 
  -6   7   9       17.07       19.78      1.57 o 
  -5   7   9        0.14        1.35      1.02 o 
  -4   7   9       28.52       30.83      2.09 o 
  -3   7   9        1.32        0.91      1.01 o 
  -2   7   9       89.62       88.82      1.64 o 
  -1   7   9       63.18       66.00      0.90 o 
   0   7   9      270.47      259.17      8.76 o 
   1   7   9       84.23       75.88      2.91 o 
   2   7   9       14.41       12.62      0.83 o 
   3   7   9       11.21        7.78      0.66 o 
   4   7   9        9.33       12.56      0.64 o 
   5   7   9        0.50        1.80      0.95 o 
   6   7   9       32.78       34.63      1.49 o 
  -6   8   9        5.89        6.72      0.86 o 
  -5   8   9        0.06        0.69      0.85 o 
  -4   8   9       60.30       52.93      1.89 o 
  -3   8   9       38.75       45.75      1.50 o 
  -2   8   9       19.49       21.02      1.49 o 
  -1   8   9       73.15       74.75      2.97 o 
   0   8   9       76.83       77.54      2.35 o 
   1   8   9        2.86        3.19      0.69 o 
   2   8   9        9.40       11.87      0.64 o 
   3   8   9        4.69        5.44      0.89 o 
   4   8   9        1.79        4.46      1.37 o 
   5   8   9        5.83        6.13      1.15 o 
  -5   9   9        8.75        8.00      1.24 o 
  -4   9   9        4.15        5.82      1.39 o 
  -3   9   9        0.14       -0.08      1.41 o 
  -2   9   9       93.74       91.84      1.66 o 
  -1   9   9        1.66        1.79      1.11 o 
   0   9   9        7.30        6.00      1.42 o 
   1   9   9       29.23       28.12      2.64 o 
   2   9   9       15.43       15.36      1.08 o 
   3   9   9        2.84        3.27      1.62 o 
   4   9   9        4.21        6.89      0.70 o 
   5   9   9       10.19        7.39      0.76 o 
  -4  10   9        0.25        1.07      1.46 o 
  -3  10   9       11.49       10.31      1.10 o 
  -2  10   9        5.38       10.06      1.51 o 
  -1  10   9       84.68       82.26      8.32 o 
   0  10   9        0.21        0.47      0.64 o 
   1  10   9       62.46       60.30      1.73 o 
   2  10   9        2.53        4.12      1.05 o 
   3  10   9        0.02        1.00      0.85 o 
   4  10   9        1.05        3.38      0.81 o 
  -3  11   9        3.38        5.18      1.45 o 
  -2  11   9       22.61       22.87      1.53 o 
  -1  11   9        7.60        6.64      1.44 o 
   0  11   9       45.86       42.23      1.03 o 
   1  11   9        2.44        3.87      1.41 o 
   2  11   9       41.47       39.88      0.88 o 
   3  11   9        0.09        0.44      1.34 o 
  -2  12   9        1.58        3.13      1.46 o 
  -1  12   9       22.38       21.72      1.58 o 
   0  12   9        0.15        1.57      0.79 o 
   1  12   9       44.45       47.00      2.74 o 
   2  12   9        0.59        0.99      0.63 o 
  -7   0  10        7.14        7.63      1.38 o 
  -6   0  10       82.31       78.56      1.33 o 
  -3   0  10      245.78      266.38      2.34 o 
  -2   0  10      414.74      525.53      3.27 o 
   0   0  10      170.41      178.42      1.61 o 
   1   0  10       95.91      103.34      1.17 o 
   2   0  10      667.69      678.82      2.29 o 
   3   0  10      176.38      162.39      5.96 o 
   4   0  10      502.29      484.72      4.04 o 
   5   0  10       28.12       26.59      1.03 o 
   6   0  10       37.52       35.15      1.08 o 
   7   0  10        1.50        3.96      1.37 o 
  -7   1  10       15.42       17.84      1.23 o 
  -6   1  10        0.02        2.83      1.27 o 
  -5   1  10      273.63      274.77      2.32 o 
  -4   1  10        1.70        2.36      1.42 o 
  -3   1  10      118.83      113.80      2.99 o 
  -2   1  10      811.42      859.11      2.81 o 
  -1   1  10      124.43      102.99      1.09 o 
   0   1  10      500.91      484.60      1.68 o 
   1   1  10       81.27      110.92      1.75 o 
   2   1  10        1.80        2.34      0.82 o 
   3   1  10      603.38      601.04      5.75 o 
   4   1  10        2.23        2.87      0.58 o 
   5   1  10       91.24       90.42      3.17 o 
   6   1  10        7.52        9.12      2.01 o 
   7   1  10       20.22       20.72      1.86 o 
  -7   2  10        9.10        9.28      1.40 o 
  -6   2  10        3.10        4.77      1.33 o 
  -5   2  10      131.52      132.05      1.35 o 
  -4   2  10      768.18      799.09      4.73 o 
  -3   2  10      136.82      139.68      1.48 o 
  -1   2  10      441.29      474.00      3.15 o 
   0   2  10      224.79      192.29      2.73 o 
   1   2  10      578.96      644.65      6.14 o 
   2   2  10        2.24        0.01      0.63 o 
   3   2  10      104.43      104.75      2.22 o 
   4   2  10     1140.92     1087.06     18.65 o 
   5   2  10        1.62        1.89      1.39 o 
   6   2  10        4.79        6.38      1.62 o 
   7   2  10       24.58       26.82      0.99 o 
  -7   3  10        1.05        1.44      1.82 o 
  -6   3  10       11.75       13.42      0.87 o 
  -5   3  10      275.03      285.46      4.82 o 
  -4   3  10       44.10       46.80      1.18 o 
  -3   3  10      102.20      135.28      1.45 o 
  -2   3  10       27.10       23.61      1.11 o 
  -1   3  10     2023.85     2076.57     16.11 o 
   0   3  10      133.55      123.29      1.19 o 
   1   3  10     2028.60     2082.45     12.24 o 
   2   3  10      355.83      361.07      4.02 o 
   3   3  10      710.77      653.98      3.36 o 
   4   3  10        2.48        0.99      0.92 o 
   5   3  10       16.26       11.07      0.78 o 
   6   3  10        7.42        8.69      0.81 o 
   7   3  10        6.56       12.30      1.66 o 
  -7   4  10        9.08        9.35      1.04 o 
  -6   4  10       13.65       14.25      1.04 o 
  -5   4  10       21.48       22.79      1.35 o 
  -4   4  10      140.39      135.38      3.25 o 
  -3   4  10        0.01        1.41      1.20 o 
  -2   4  10       77.57       80.27      1.64 o 
  -1   4  10       23.41       23.28      1.11 o 
   0   4  10      292.85      326.13      4.20 o 
   1   4  10       28.15       28.35      1.24 o 
   2   4  10        8.41        7.35      0.75 o 
   3   4  10       32.88       33.46      2.42 o 
   4   4  10        9.58        6.42      1.71 o 
   5   4  10       38.68       33.33      1.28 o 
   6   4  10        0.00        3.37      1.59 o 
   7   4  10        2.65        3.43      2.18 o 
  -7   5  10        0.50        2.16      0.83 o 
  -6   5  10        1.73        2.76      1.74 o 
  -5   5  10       70.31       70.52      1.19 o 
  -4   5  10        0.56        1.59      1.07 o 
  -3   5  10      339.40      336.30      1.73 o 
  -2   5  10        1.69        4.08      0.97 o 
  -1   5  10       49.97       48.45      1.94 o 
   0   5  10        0.03       -0.21      0.87 o 
   1   5  10      260.89      238.48      3.21 o 
   2   5  10        3.21        0.09      1.19 o 
   3   5  10      806.40      784.61      8.45 o 
   4   5  10       60.16       54.17      1.28 o 
   5   5  10        4.20        5.15      1.34 o 
   6   5  10       12.96       12.22      1.16 o 
   7   5  10        1.72        1.38      2.29 o 
  -6   6  10        9.42       11.37      1.03 o 
  -5   6  10       20.65       22.76      1.61 o 
  -4   6  10      268.61      268.99      4.54 o 
  -3   6  10        4.81        5.01      0.98 o 
  -2   6  10       77.06       79.52      1.59 o 
  -1   6  10       11.70       13.15      1.04 o 
   0   6  10       79.75       75.08      1.47 o 
   1   6  10       33.33       33.77      1.22 o 
   2   6  10     1079.96     1074.33     29.08 o 
   3   6  10       61.05       57.87      0.83 o 
   4   6  10       44.36       46.84      0.80 o 
   5   6  10        6.48        8.13      0.70 o 
   6   6  10       25.62       25.31      0.79 o 
  -6   7  10        5.77        6.49      1.60 o 
  -5   7  10        2.12        5.20      1.71 o 
  -4   7  10        1.33       -0.59      1.27 o 
  -3   7  10      497.52      486.31      2.33 o 
  -2   7  10       30.48       34.19      1.13 o 
  -1   7  10      122.68      119.14      2.15 o 
   0   7  10      114.73      104.72      3.71 o 
   1   7  10      160.46      151.27      3.37 o 
   2   7  10       41.88       47.35      0.80 o 
   3   7  10       48.88       58.56      1.30 o 
   4   7  10       20.11       21.80      0.81 o 
   5   7  10      119.98      125.73      0.95 o 
   6   7  10        2.81        3.11      1.78 o 
  -6   8  10        4.75        5.74      1.15 o 
  -5   8  10        2.67        2.05      1.28 o 
  -4   8  10       27.74       26.92      1.03 o 
  -3   8  10       19.08       13.67      0.98 o 
  -2   8  10      165.41      162.14      1.91 o 
  -1   8  10       57.20       48.16      2.01 o 
   0   8  10       21.69       20.57      1.22 o 
   1   8  10       16.33       12.76      0.63 o 
   2   8  10       12.23       15.94      1.37 o 
   3   8  10       23.93       25.65      1.74 o 
   4   8  10       47.68       45.94      0.95 o 
   5   8  10        1.24        2.21      1.57 o 
  -5   9  10       30.03       30.86      1.15 o 
  -4   9  10        0.52        0.14      1.35 o 
  -3   9  10       52.78       55.66      1.21 o 
  -2   9  10        3.06        3.36      1.38 o 
  -1   9  10      120.11      120.73      1.14 o 
   0   9  10       42.57       39.67      1.18 o 
   1   9  10      199.12      190.22      2.15 o 
   2   9  10        0.50        0.76      0.63 o 
   3   9  10       36.80       37.59      1.92 o 
   4   9  10        1.65        0.95      0.68 o 
   5   9  10       23.20       23.06      1.44 o 
  -4  10  10       28.35       28.75      1.56 o 
  -3  10  10        4.39        5.55      1.43 o 
  -2  10  10      207.66      221.44      2.16 o 
  -1  10  10        1.74        2.52      0.99 o 
   0  10  10       70.75       69.71      2.38 o 
   1  10  10        5.54        5.62      1.11 o 
   2  10  10       35.14       36.71      1.18 o 
   3  10  10        2.84        4.88      1.24 o 
   4  10  10       29.36       27.88      0.67 o 
  -3  11  10       19.15       20.14      1.55 o 
  -2  11  10       21.15       20.44      1.57 o 
  -1  11  10        8.24       10.92      1.45 o 
   0  11  10        1.86        0.74      0.62 o 
   1  11  10       19.28       21.39      0.81 o 
   2  11  10        0.02        1.95      0.73 o 
   3  11  10        2.36        3.11      0.74 o 
  -2  12  10        6.43        6.63      1.51 o 
  -1  12  10        0.86       -2.99      1.49 o 
   0  12  10        1.14        0.57      1.02 o 
   1  12  10        1.37        1.45      0.80 o 
   2  12  10        4.84        4.80      0.72 o 
  -7   1  11        0.11        1.95      0.79 o 
  -6   1  11       25.83       25.19      1.41 o 
  -5   1  11       39.32       39.57      1.11 o 
  -4   1  11      473.94      459.55      4.13 o 
  -3   1  11        3.52        2.43      0.97 o 
  -2   1  11       98.21       74.21      1.35 o 
  -1   1  11     2778.21     3101.13      6.99 o 
   0   1  11       66.25       61.95      0.95 o 
   1   1  11       44.15       43.83      0.83 o 
   2   1  11      198.98      194.76      4.27 o 
   3   1  11       10.51       10.97      0.62 o 
   4   1  11      132.32      134.82      3.12 o 
   5   1  11       37.24       37.65      1.67 o 
   6   1  11       10.45       14.39      0.79 o 
   7   1  11        0.02        2.81      2.46 o 
  -7   2  11       20.05       18.93      0.86 o 
  -6   2  11       18.13       19.29      0.85 o 
  -5   2  11      160.51      156.99      4.85 o 
  -4   2  11      284.66      278.15     11.89 o 
  -3   2  11      112.76      104.98      1.31 o 
  -2   2  11      112.28      121.84      1.37 o 
  -1   2  11     2521.63     2439.09     10.18 o 
   0   2  11      123.05      128.85      1.36 o 
   1   2  11     2119.60     2217.59     38.77 o 
   2   2  11       20.72       15.16      0.73 o 
   3   2  11      220.03      203.69      2.21 o 
   4   2  11      242.48      254.39      3.28 o 
   5   2  11      156.50      159.85      3.70 o 
   6   2  11       11.26       12.29      2.45 o 
   7   2  11       18.73       22.01      2.98 o 
  -7   3  11        0.00       -0.24      0.81 o 
  -6   3  11      131.72      126.34      1.16 o 
  -5   3  11       35.35       41.25      2.75 o 
  -4   3  11       50.58       48.68      0.97 o 
  -3   3  11      140.85      161.07      2.36 o 
  -2   3  11       70.93       52.63      2.13 o 
  -1   3  11      466.11      500.83     20.01 o 
   0   3  11     1038.50     1020.58     28.30 o 
   1   3  11        1.33       -1.58      1.80 o 
   2   3  11     1449.63     1460.88     19.29 o 
   3   3  11       31.71       28.01      0.97 o 
   4   3  11        0.43        0.34      0.64 o 
   5   3  11        1.47        3.60      0.83 o 
   6   3  11       41.21       37.49      1.48 o 
   7   3  11       15.04       18.46      4.93 o 
  -7   4  11       31.16       30.54      1.23 o 
  -6   4  11       86.20       81.41      1.44 o 
  -5   4  11      137.14      139.89      2.93 o 
  -4   4  11       40.25       46.10      1.40 o 
  -3   4  11      504.39      493.35      3.82 o 
  -2   4  11       15.89       16.49      1.37 o 
  -1   4  11      365.32      351.98      6.66 o 
   0   4  11        4.03        3.58      1.01 o 
   1   4  11      254.63      238.10      1.52 o 
   2   4  11        0.75        1.73      1.60 o 
   3   4  11      851.35      851.89      2.42 o 
   4   4  11      180.92      180.33      1.74 o 
   5   4  11       60.18       58.64      0.76 o 
   6   4  11        5.63        5.85      1.69 o 
   7   4  11       32.93       33.06      1.02 o 
  -7   5  11        0.16        0.87      0.93 o 
  -6   5  11       61.76       68.49      5.80 o 
  -5   5  11       25.29       26.49      1.05 o 
  -4   5  11      201.99      214.78      1.75 o 
  -3   5  11        2.05        2.21      1.42 o 
  -2   5  11      165.03      171.16      1.87 o 
  -1   5  11        0.97        2.67      0.81 o 
   0   5  11      458.29      455.05      2.56 o 
   1   5  11       22.22       19.83      0.69 o 
   2   5  11      304.67      309.36      7.12 o 
   3   5  11        4.43        6.40      0.80 o 
   4   5  11      155.59      150.88      1.00 o 
   5   5  11       16.54       16.88      2.78 o 
   6   5  11       33.06       34.89      0.72 o 
  -6   6  11        0.54        0.74      1.12 o 
  -5   6  11        0.46        3.09      2.42 o 
  -4   6  11        1.01        0.54      1.06 o 
  -3   6  11        2.73        2.33      0.96 o 
  -2   6  11       22.40       25.58      1.49 o 
  -1   6  11      348.85      357.35      1.58 o 
   0   6  11       98.40      106.97      2.83 o 
   1   6  11       73.24       69.42      2.42 o 
   2   6  11       65.11       62.21      0.92 o 
   3   6  11      113.96      111.43      1.08 o 
   4   6  11       27.40       26.56      1.37 o 
   5   6  11       37.73       36.18      0.93 o 
   6   6  11        0.53       -1.11      0.80 o 
  -6   7  11       34.55       28.70      3.74 o 
  -5   7  11        0.06       -0.68      0.81 o 
  -4   7  11        0.07        0.81      1.27 o 
  -3   7  11        7.11       12.39      1.39 o 
  -2   7  11        0.96       -0.20      1.37 o 
  -1   7  11       15.79       18.99      1.31 o 
   0   7  11      572.41      583.08      9.54 o 
   1   7  11        0.64        0.97      0.69 o 
   2   7  11        0.31        1.35      0.66 o 
   3   7  11      250.05      232.58      2.86 o 
   4   7  11        2.60        2.47      0.67 o 
   5   7  11        0.24        3.03      0.85 o 
   6   7  11        0.99        4.36      1.36 o 
  -5   8  11        4.37        5.84      1.35 o 
  -4   8  11        2.13        1.77      1.29 o 
  -3   8  11       39.47       37.72      1.44 o 
  -2   8  11        3.40        0.58      1.32 o 
  -1   8  11       28.49       30.25      1.01 o 
   0   8  11        0.03        0.97      0.79 o 
   1   8  11        0.41        0.98      0.69 o 
   2   8  11        0.45        0.33      0.60 o 
   3   8  11       77.77       75.49      1.54 o 
   4   8  11       25.55       26.13      1.00 o 
   5   8  11        3.13        5.67      1.61 o 
  -5   9  11        0.94        1.09      1.46 o 
  -4   9  11        0.04       -0.45      1.33 o 
  -3   9  11       27.30       27.35      1.53 o 
  -2   9  11        1.74        3.33      0.99 o 
  -1   9  11       22.69       24.13      0.74 o 
   0   9  11       68.36       58.83      0.85 o 
   1   9  11        1.84       -0.73      0.97 o 
   2   9  11        2.50        3.17      0.56 o 
   3   9  11       13.50       11.88      0.56 o 
   4   9  11        0.81        2.04      0.70 o 
   5   9  11       12.37       11.61      1.26 o 
  -4  10  11        7.88        7.92      1.06 o 
  -3  10  11        5.29        7.49      1.41 o 
  -2  10  11        0.29       -2.33      1.47 o 
  -1  10  11       14.24       14.93      1.05 o 
   0  10  11        6.62        4.47      0.77 o 
   1  10  11       81.54       78.08      1.16 o 
   2  10  11        8.72       10.78      1.02 o 
   3  10  11        4.43        4.46      1.69 o 
   4  10  11        0.04        0.54      0.73 o 
  -3  11  11        2.67        1.00      1.49 o 
  -2  11  11       50.01       43.82      1.65 o 
  -1  11  11        9.13       10.61      1.44 o 
   0  11  11       74.14       77.21      2.90 o 
   1  11  11        6.88        5.23      0.66 o 
   2  11  11       14.32       13.96      0.86 o 
   3  11  11        1.44        3.83      0.74 o 
  -1  12  11       32.65       32.47      1.59 o 
   0  12  11        0.11        0.59      0.94 o 
   1  12  11       37.71       35.19      1.45 o 
  -7   0  12       13.25       15.78      2.18 o 
  -6   0  12       67.88       64.56      4.90 o 
  -5   0  12      160.95      151.81      1.95 o 
  -4   0  12      278.18      270.39      2.33 o 
  -3   0  12       18.18       13.51      1.43 o 
  -2   0  12      552.55      518.60      3.21 o 
  -1   0  12       44.44       57.56      1.90 o 
   0   0  12      127.89      109.10      1.40 o 
   1   0  12     1219.72     1339.91     28.81 o 
   2   0  12       11.32        9.58      0.82 o 
   3   0  12       13.62       15.30      0.83 o 
   4   0  12     1146.84     1163.46     37.42 o 
   5   0  12        2.38        4.04      0.97 o 
   6   0  12       41.40       50.27      1.49 o 
   7   0  12       14.91       13.58      1.50 o 
  -7   1  12        3.74        4.45      1.61 o 
  -6   1  12        2.07        2.12      0.66 o 
  -5   1  12      351.88      343.12      1.77 o 
  -4   1  12       21.26       21.24      1.05 o 
  -3   1  12      133.53      148.92      5.31 o 
  -2   1  12     1873.93     1962.84     11.90 o 
  -1   1  12      239.42      224.59      3.27 o 
   0   1  12      318.71      320.20      3.59 o 
   1   1  12       84.85       76.74      1.03 o 
   2   1  12      118.96      129.56      2.76 o 
   3   1  12      544.28      501.78      5.34 o 
   4   1  12      138.68      138.36      3.79 o 
   5   1  12       76.44       76.44      1.96 o 
   6   1  12        0.15        0.12      0.96 o 
   7   1  12        4.92        3.74      0.84 o 
  -7   2  12        7.27        8.02      0.98 o 
  -6   2  12       22.08       23.16      2.66 o 
  -5   2  12       12.45       11.97      1.01 o 
  -4   2  12       92.25      102.13      3.85 o 
  -3   2  12      183.77      174.11      1.35 o 
  -2   2  12     2037.50     2088.49      5.23 o 
  -1   2  12      443.57      464.02      5.50 o 
   0   2  12      276.58      255.86      1.28 o 
   1   2  12       33.97       49.58      1.40 o 
   2   2  12      108.56       96.39      3.36 o 
   3   2  12        0.81        1.41      1.16 o 
   4   2  12      362.03      334.20      6.03 o 
   5   2  12        9.95        6.41      0.63 o 
   6   2  12       14.32       18.60      0.86 o 
   7   2  12       12.74       16.66      1.07 o 
  -7   3  12       10.01        9.40      0.89 o 
  -6   3  12        0.25        1.25      0.99 o 
  -5   3  12       98.22      112.44      1.97 o 
  -4   3  12       40.43       40.01      1.33 o 
  -3   3  12      369.32      379.28      4.09 o 
  -2   3  12       73.00       72.85      1.43 o 
  -1   3  12     1171.54     1173.94     23.97 o 
   0   3  12      154.47      137.83      2.86 o 
   1   3  12      144.87      137.59      1.05 o 
   2   3  12      460.80      492.40      8.51 o 
   3   3  12      425.40      402.56      3.03 o 
   4   3  12       41.09       45.67      0.79 o 
   5   3  12       13.42       13.32      1.55 o 
   6   3  12        1.93        3.58      0.78 o 
   7   3  12        1.97        3.39      1.65 o 
  -7   4  12        0.31        3.82      2.87 o 
  -6   4  12       19.01       20.05      1.56 o 
  -5   4  12       21.20       22.05      1.05 o 
  -4   4  12        5.69        7.50      0.91 o 
  -3   4  12       73.26       69.21      1.28 o 
  -2   4  12       34.42       35.67      1.47 o 
  -1   4  12        7.16        7.46      1.33 o 
   0   4  12      134.70      131.42      1.19 o 
   1   4  12        9.30       12.61      1.79 o 
   2   4  12      158.78      170.43      2.11 o 
   3   4  12       24.72       25.75      1.97 o 
   4   4  12        7.36        6.27      0.67 o 
   5   4  12       95.29       92.47      4.70 o 
   6   4  12        6.63        6.77      1.34 o 
   7   4  12        1.16        5.24      1.07 o 
  -6   5  12        0.15        1.27      0.99 o 
  -5   5  12       15.37       13.43      1.55 o 
  -4   5  12      119.71      114.13      3.23 o 
  -3   5  12      998.58     1004.33      3.46 o 
  -2   5  12        3.16        5.67      1.42 o 
  -1   5  12       64.15       61.30      0.98 o 
   0   5  12      310.53      311.22      4.56 o 
   1   5  12       69.32       66.92      0.86 o 
   2   5  12       11.92       12.36      1.78 o 
   3   5  12       19.16       24.60      2.27 o 
   4   5  12        1.46        0.39      0.70 o 
   5   5  12       27.01       30.95      0.81 o 
   6   5  12        0.50        2.43      0.64 o 
  -6   6  12       13.93       10.29      0.86 o 
  -5   6  12        0.44        0.42      0.75 o 
  -4   6  12      327.52      322.73      7.49 o 
  -3   6  12      100.95      101.71      1.35 o 
  -2   6  12      464.20      468.50      2.56 o 
  -1   6  12        4.35        4.02      0.75 o 
   0   6  12        1.47        2.01      0.74 o 
   1   6  12        2.20        1.93      0.69 o 
   2   6  12      276.17      283.36      2.84 o 
   3   6  12        0.14        0.50      0.70 o 
   4   6  12       56.03       63.24      0.92 o 
   5   6  12        6.07        8.50      1.76 o 
   6   6  12        4.29        6.55      1.53 o 
  -6   7  12        6.39        5.53      0.84 o 
  -5   7  12       19.07       16.49      1.78 o 
  -4   7  12       10.25       16.49      1.33 o 
  -3   7  12       37.37       37.19      1.46 o 
  -2   7  12       54.96       57.39      1.51 o 
  -1   7  12       28.04       26.22      1.24 o 
   0   7  12        7.99        9.90      0.73 o 
   1   7  12      176.87      178.57      3.77 o 
   2   7  12      105.43      112.46      1.88 o 
   3   7  12      138.30      131.74      2.89 o 
   4   7  12       26.89       27.29      1.10 o 
   5   7  12       50.93       55.48      3.32 o 
   6   7  12        5.43        2.57      0.86 o 
  -5   8  12        0.29       -0.19      0.98 o 
  -4   8  12       26.66       25.81      1.47 o 
  -3   8  12       24.45       22.54      1.39 o 
  -2   8  12        5.22        8.70      0.97 o 
  -1   8  12       16.93       14.26      0.69 o 
   0   8  12      170.30      172.89      1.69 o 
   1   8  12        3.54        5.40      0.60 o 
   2   8  12       18.14       18.41      0.68 o 
   3   8  12       12.99       11.79      1.02 o 
   4   8  12       20.03       18.48      0.74 o 
   5   8  12        0.08        3.50      1.98 o 
  -5   9  12       23.47       24.88      1.17 o 
  -4   9  12        2.73        4.49      1.35 o 
  -3   9  12       84.18       81.53      1.37 o 
  -2   9  12       55.50       55.47      1.57 o 
  -1   9  12       76.72       88.82      4.28 o 
   0   9  12        2.31        2.86      0.71 o 
   1   9  12      139.81      136.57      2.06 o 
   2   9  12        0.71        1.41      0.75 o 
   3   9  12       64.23       66.41      1.01 o 
   4   9  12        7.30        6.07      0.64 o 
   5   9  12       22.71       23.99      0.86 o 
  -4  10  12       41.60       38.12      1.20 o 
  -3  10  12        1.43        5.28      1.02 o 
  -2  10  12       79.57       69.11      1.37 o 
  -1  10  12        3.04        4.70      0.96 o 
   0  10  12       37.50       42.07      2.20 o 
   1  10  12       11.33        7.72      0.70 o 
   2  10  12      102.16      105.92      2.78 o 
   3  10  12        3.06        1.70      0.73 o 
   4  10  12       16.36       17.52      1.43 o 
  -3  11  12       20.36       17.29      1.11 o 
  -2  11  12        6.31        4.08      1.48 o 
  -1  11  12        1.01        2.20      1.42 o 
   0  11  12        2.49        3.09      2.59 o 
   1  11  12       21.36       22.36      0.88 o 
   2  11  12        2.31        4.85      0.94 o 
   3  11  12        8.87        9.49      0.78 o 
  -1  12  12        1.53        2.80      1.08 o 
   0  12  12        0.00       -1.51      1.66 o 
   1  12  12        4.51        5.07      0.75 o 
  -7   1  13        2.05        2.11      0.91 o 
  -6   1  13       19.71       22.25      0.74 o 
  -5   1  13       35.82       36.27      1.15 o 
  -4   1  13       49.89       53.07      1.13 o 
  -3   1  13       53.59       52.75      1.03 o 
  -2   1  13      102.25       93.92      2.31 o 
  -1   1  13        0.82        2.15      0.71 o 
   0   1  13       74.27       77.14      0.84 o 
   1   1  13        0.27        0.71      0.57 o 
   2   1  13      189.46      207.20      1.21 o 
   3   1  13       77.31       78.16      1.61 o 
   4   1  13        0.80        1.28      0.55 o 
   5   1  13        0.20       -0.30      1.38 o 
   6   1  13        8.53        5.84      0.97 o 
   7   1  13        0.30        5.73      5.54 o 
  -7   2  13       17.37       17.19      1.19 o 
  -6   2  13       12.68       15.55      0.82 o 
  -5   2  13       19.51       19.42      0.89 o 
  -4   2  13       38.20       36.74      2.96 o 
  -3   2  13       68.27       55.62      1.18 o 
  -2   2  13       37.09       38.43      1.47 o 
  -1   2  13       54.25       48.84      0.91 o 
   0   2  13       84.72       87.72      0.91 o 
   1   2  13       36.84       35.82      0.77 o 
   2   2  13       60.30       55.94      1.96 o 
   3   2  13       84.61       88.63      1.66 o 
   4   2  13       43.16       39.55      1.86 o 
   5   2  13       66.09       69.02      0.91 o 
   6   2  13        5.53        9.81      0.98 o 
   7   2  13       35.36       36.13      0.86 o 
  -7   3  13        2.55        2.16      0.80 o 
  -6   3  13       66.46       68.58      0.98 o 
  -5   3  13       21.40       23.44      0.85 o 
  -4   3  13      234.70      237.85      1.41 o 
  -3   3  13      182.20      184.91      3.92 o 
  -2   3  13      375.53      368.37      1.61 o 
  -1   3  13      133.69      145.21      3.63 o 
   0   3  13      245.84      243.79      3.25 o 
   1   3  13       45.88       49.79      0.73 o 
   2   3  13      471.88      471.69      3.37 o 
   3   3  13        0.66        0.74      1.12 o 
   4   3  13      330.25      332.45      2.75 o 
   5   3  13        0.99       -0.28      1.09 o 
   6   3  13       29.30       29.86      0.75 o 
   7   3  13        0.08        0.86      1.50 o 
  -7   4  13       25.47       28.16      0.82 o 
  -6   4  13        8.03        7.86      0.73 o 
  -5   4  13        6.70        7.80      0.78 o 
  -4   4  13       41.52       41.38      1.34 o 
  -3   4  13      899.19      920.19     11.05 o 
  -2   4  13       79.24       71.79      0.90 o 
  -1   4  13      778.05      821.99     10.26 o 
   0   4  13       10.60        8.56      0.75 o 
   1   4  13      327.80      319.28      2.10 o 
   2   4  13       21.99       21.28      2.11 o 
   3   4  13      376.00      360.07      4.31 o 
   4   4  13        0.06        2.01      1.40 o 
   5   4  13      213.23      195.93      2.08 o 
   6   4  13       21.35       26.20      0.85 o 
  -6   5  13       22.54       23.52      1.38 o 
  -5   5  13        7.16       10.15      0.84 o 
  -4   5  13       47.91       49.19      0.97 o 
  -3   5  13       12.93       12.14      1.09 o 
  -2   5  13      560.07      564.18      2.76 o 
  -1   5  13      178.58      193.16      2.26 o 
   0   5  13      756.53      730.20      3.12 o 
   1   5  13       28.43       24.52      0.85 o 
   2   5  13      270.16      249.71      3.06 o 
   3   5  13       62.01       48.40      0.80 o 
   4   5  13      125.66      116.47      0.94 o 
   5   5  13       19.32       18.65      0.87 o 
   6   5  13       43.23       43.00      2.39 o 
  -6   6  13       26.41       23.55      0.89 o 
  -5   6  13       85.28       84.70      1.08 o 
  -4   6  13       13.43       11.34      1.39 o 
  -3   6  13       28.11       25.98      1.08 o 
  -2   6  13       12.09       11.69      1.48 o 
  -1   6  13     1018.69     1051.79     12.64 o 
   0   6  13      155.84      148.50      1.14 o 
   1   6  13      210.70      215.80      5.43 o 
   2   6  13      319.78      291.21     10.25 o 
   3   6  13        0.37        3.06      1.32 o 
   4   6  13       13.89       12.85      1.57 o 
   5   6  13        2.91        5.88      0.82 o 
   6   6  13       13.15       13.64      1.23 o 
  -6   7  13       39.19       43.09      2.91 o 
  -5   7  13        1.25        1.92      1.40 o 
  -4   7  13       44.12       46.51      1.46 o 
  -3   7  13        4.10        0.47      1.35 o 
  -2   7  13       27.66       27.62      1.39 o 
  -1   7  13        4.84        5.96      0.78 o 
   0   7  13       61.42       65.87      1.82 o 
   1   7  13        0.33        0.22      0.67 o 
   2   7  13      101.08      113.13      3.34 o 
   3   7  13        4.40        5.37      0.65 o 
   4   7  13        3.91        2.08      0.89 o 
   5   7  13       19.92       21.39      1.98 o 
  -5   8  13        0.06       -2.73      1.37 o 
  -4   8  13        0.85        3.03      0.90 o 
  -3   8  13        0.30        2.01      0.91 o 
  -2   8  13        5.84        7.63      1.32 o 
  -1   8  13        1.56        0.01      1.76 o 
   0   8  13       22.93       24.90      3.49 o 
   1   8  13        0.49        1.94      0.64 o 
   2   8  13        7.96        7.49      0.71 o 
   3   8  13        0.16       -1.35      0.79 o 
   4   8  13        0.17        1.03      1.54 o 
   5   8  13        2.36        4.40      0.91 o 
  -5   9  13        0.18        0.08      1.44 o 
  -4   9  13        3.30        7.74      1.40 o 
  -3   9  13        0.46        1.65      1.40 o 
  -2   9  13        6.34       10.70      1.35 o 
  -1   9  13        0.41       -0.49      1.88 o 
   0   9  13        1.08        1.36      0.79 o 
   1   9  13        3.36        1.63      0.82 o 
   2   9  13        6.49        8.20      1.53 o 
   3   9  13        0.07        2.05      0.63 o 
   4   9  13        1.15        2.44      0.83 o 
  -4  10  13        2.33        4.65      1.53 o 
  -3  10  13       25.93       25.88      1.52 o 
  -2  10  13        0.05       -1.12      1.02 o 
  -1  10  13        9.26       11.93      1.43 o 
   0  10  13        0.50       -0.79      0.98 o 
   1  10  13       35.97       39.46      0.80 o 
   2  10  13        6.55        6.71      0.71 o 
   3  10  13        3.68        4.25      0.72 o 
   4  10  13        7.12        8.05      0.78 o 
  -3  11  13        5.76        4.96      1.07 o 
  -2  11  13       27.60       21.74      1.57 o 
  -1  11  13        0.93       -2.30      1.45 o 
   0  11  13      120.53      111.93      4.71 o 
   1  11  13       28.83       28.03      0.74 o 
   2  11  13       20.10       16.67      0.74 o 
   0  12  13        0.10        1.69      1.85 o 
  -7   0  14        4.91        2.27      0.99 o 
  -6   0  14       31.48       29.20      1.14 o 
  -5   0  14       32.54       29.83      1.53 o 
  -4   0  14      147.23      144.24      1.64 o 
  -3   0  14      111.63      104.06      1.87 o 
  -2   0  14      281.82      244.63      2.36 o 
  -1   0  14       33.72       34.47      1.12 o 
   0   0  14        0.11        1.24      0.84 o 
   1   0  14      124.48      120.75      1.20 o 
   2   0  14      151.08      134.57      1.17 o 
   3   0  14       97.56       89.69      1.66 o 
   4   0  14      612.61      583.17     21.58 o 
   5   0  14        3.93        4.25      0.93 o 
   6   0  14       62.42       67.96      1.61 o 
   7   0  14       10.45        9.29      1.51 o 
  -7   1  14        5.71        7.82      0.68 o 
  -6   1  14        9.75        8.93      0.92 o 
  -5   1  14      384.99      385.77      2.59 o 
  -4   1  14       27.49       25.46      0.95 o 
  -3   1  14      762.51      770.31     10.13 o 
  -2   1  14      509.70      545.22      3.06 o 
  -1   1  14      183.41      148.32      1.04 o 
   0   1  14        3.60        3.63      0.65 o 
   1   1  14      182.08      184.08      2.75 o 
   2   1  14        0.55       -0.02      0.55 o 
   3   1  14     1520.22     1475.88     29.93 o 
   4   1  14        5.20        6.61      1.54 o 
   5   1  14       13.19       15.00      1.43 o 
   6   1  14       29.78       33.67      2.16 o 
   7   1  14        6.44        8.03      1.59 o 
  -7   2  14        4.61        7.28      2.22 o 
  -6   2  14       83.61       82.04      1.30 o 
  -5   2  14        2.89        4.23      0.79 o 
  -4   2  14      256.36      257.62      1.63 o 
  -3   2  14       33.77       37.79      1.14 o 
  -2   2  14      480.40      481.15      4.97 o 
  -1   2  14      332.74      342.20      2.18 o 
   0   2  14     1477.66     1514.85      8.52 o 
   1   2  14        4.91        2.45      0.72 o 
   2   2  14      209.64      207.11      4.87 o 
   3   2  14       86.50       78.62      0.74 o 
   4   2  14      229.67      234.89      4.95 o 
   5   2  14       35.91       35.77      3.93 o 
   6   2  14        1.95        4.51      1.25 o 
   7   2  14        2.51        1.75      2.43 o 
  -7   3  14        2.99        2.10      0.73 o 
  -6   3  14        0.66        2.10      0.69 o 
  -5   3  14        4.27        5.71      0.82 o 
  -4   3  14       23.15       21.08      0.98 o 
  -3   3  14       12.64       10.91      1.24 o 
  -2   3  14       89.75      100.19      2.80 o 
  -1   3  14      395.75      430.13      6.11 o 
   0   3  14      405.93      388.33     10.20 o 
   1   3  14        3.14        4.51      0.55 o 
   2   3  14       43.66       40.81      0.74 o 
   3   3  14       29.49       29.06      0.75 o 
   4   3  14       19.51       16.07      1.58 o 
   5   3  14       44.07       42.92      2.40 o 
   6   3  14        9.72        7.78      0.72 o 
  -6   4  14        7.56        7.76      0.72 o 
  -5   4  14        0.23        0.47      0.86 o 
  -4   4  14      127.85      117.15      1.22 o 
  -3   4  14       34.90       36.71      1.03 o 
  -2   4  14       18.35       21.15      0.89 o 
  -1   4  14      295.72      268.12      5.25 o 
   0   4  14        4.93        4.69      0.86 o 
   1   4  14       13.94       13.68      0.76 o 
   2   4  14      103.80      118.99      2.97 o 
   3   4  14       55.31       59.20      0.94 o 
   4   4  14        0.07        2.69      0.88 o 
   5   4  14        0.14        0.81      0.86 o 
   6   4  14        1.42        0.42      0.78 o 
  -6   5  14        0.20        1.23      0.86 o 
  -5   5  14        2.00        2.59      0.89 o 
  -4   5  14       47.32       46.32      1.17 o 
  -3   5  14      223.45      202.31      1.70 o 
  -2   5  14        2.44       -0.27      1.03 o 
  -1   5  14      121.83      114.65      1.15 o 
   0   5  14      198.51      190.39      2.30 o 
   1   5  14       44.56       45.49      0.80 o 
   2   5  14        1.83        1.43      0.71 o 
   3   5  14       10.93       14.44      1.13 o 
   4   5  14       28.86       27.33      0.75 o 
   5   5  14       45.40       53.03      1.83 o 
   6   5  14        0.50        0.83      0.76 o 
  -6   6  14        2.18        0.81      1.26 o 
  -5   6  14        0.68        0.22      0.87 o 
  -4   6  14      121.75      118.18      1.72 o 
  -3   6  14       28.43       30.22      1.06 o 
  -2   6  14       91.73       80.89      1.34 o 
  -1   6  14       33.62       30.83      0.87 o 
   0   6  14       10.64       10.61      1.31 o 
   1   6  14       13.36       14.00      0.86 o 
   2   6  14      157.84      178.52      3.24 o 
   3   6  14        5.69        9.95      1.45 o 
   4   6  14       81.00       79.99      0.82 o 
   5   6  14       27.55       29.40      0.72 o 
   6   6  14        3.84        3.13      1.43 o 
  -6   7  14        2.02        2.42      1.24 o 
  -5   7  14       57.51       59.71      1.59 o 
  -4   7  14        0.01        0.82      0.97 o 
  -3   7  14       98.32       91.88      1.30 o 
  -2   7  14        1.09       -1.16      0.94 o 
  -1   7  14       25.22       24.16      1.00 o 
   0   7  14        1.39        3.03      0.76 o 
   1   7  14      173.87      170.03      1.97 o 
   2   7  14       70.91       67.61      0.80 o 
   3   7  14      192.97      184.40      3.59 o 
   4   7  14        1.90        1.37      1.96 o 
   5   7  14        6.72       10.31      0.84 o 
  -5   8  14        0.14        0.58      1.00 o 
  -4   8  14       39.93       50.13      1.51 o 
  -3   8  14        5.40        4.73      1.30 o 
  -2   8  14       50.57       52.82      1.17 o 
  -1   8  14       12.68       15.45      2.10 o 
   0   8  14       51.34       56.94      1.11 o 
   1   8  14       37.45       30.96      0.72 o 
   2   8  14      147.72      148.84      2.65 o 
   3   8  14       13.72       12.32      0.73 o 
   4   8  14        0.05        0.46      1.00 o 
   5   8  14        4.86        6.74      0.85 o 
  -4   9  14       11.81       13.58      1.45 o 
  -3   9  14       23.34       29.59      1.11 o 
  -2   9  14        2.66        1.93      0.93 o 
  -1   9  14       34.67       39.12      2.17 o 
   0   9  14        0.84        0.19      1.30 o 
   1   9  14      108.59      114.99      2.05 o 
   2   9  14        3.37        5.72      0.95 o 
   3   9  14        2.20        2.93      0.71 o 
   4   9  14        9.21        6.82      1.13 o 
  -4  10  14       42.12       43.94      1.32 o 
  -3  10  14       19.38       23.03      1.52 o 
  -2  10  14       22.09       24.27      1.49 o 
  -1  10  14        5.24        7.33      2.46 o 
   0  10  14       57.39       54.17      0.99 o 
   1  10  14        0.28        1.74      0.63 o 
   2  10  14       44.14       48.91      1.71 o 
   3  10  14        1.98        2.79      0.72 o 
  -2  11  14       14.99       17.34      1.08 o 
  -1  11  14       11.07       10.53      1.46 o 
   0  11  14        0.79        2.67      0.88 o 
   1  11  14       17.29       17.96      0.89 o 
   2  11  14        0.10       -0.18      0.71 o 
  -7   1  15        8.99       10.08      0.73 o 
  -6   1  15       16.00       12.73      0.74 o 
  -5   1  15        0.96       -0.38      1.00 o 
  -4   1  15       90.63       90.87      1.22 o 
  -3   1  15       18.13       19.51      1.67 o 
  -2   1  15       12.38        9.69      0.86 o 
  -1   1  15       25.14       27.19      2.14 o 
   0   1  15       26.14       25.72      0.69 o 
   1   1  15       70.41       78.36      0.85 o 
   2   1  15      236.15      242.99      2.46 o 
   3   1  15       11.71        6.40      1.59 o 
   4   1  15       51.87       57.65      1.50 o 
   5   1  15       88.13       94.95      4.88 o 
   6   1  15        3.65        2.27      0.69 o 
   7   1  15        0.03        1.17      0.85 o 
  -7   2  15       21.38       20.12      2.09 o 
  -6   2  15       25.27       27.15      1.61 o 
  -5   2  15       30.72       23.77      0.75 o 
  -4   2  15       51.46       43.95      1.12 o 
  -3   2  15      196.73      188.75      3.41 o 
  -2   2  15        0.01        0.59      0.77 o 
  -1   2  15      295.83      275.31      1.42 o 
   0   2  15      381.55      384.65      2.21 o 
   1   2  15        0.27        0.91      0.54 o 
   2   2  15        0.04       -0.72      0.88 o 
   3   2  15       20.86       20.59      1.27 o 
   4   2  15       64.53       66.34      1.60 o 
   5   2  15       10.46       12.43      0.85 o 
   6   2  15        1.32        1.13      1.39 o 
  -7   3  15       24.16       20.66      0.94 o 
  -6   3  15        7.34        8.45      0.83 o 
  -5   3  15       10.11        9.90      0.84 o 
  -4   3  15      214.72      211.12      2.83 o 
  -3   3  15      133.09      134.49      2.65 o 
  -2   3  15     1040.44     1027.74      6.79 o 
  -1   3  15      613.33      621.20      5.30 o 
   0   3  15      578.70      550.29      6.38 o 
   1   3  15       11.93       11.56      0.63 o 
   2   3  15       75.05       70.41      1.79 o 
   3   3  15       56.99       59.73      2.67 o 
   4   3  15      298.98      297.84      7.96 o 
   5   3  15        0.88       -0.81      0.55 o 
   6   3  15       40.76       52.24      1.54 o 
  -6   4  15       16.23       17.20      0.85 o 
  -5   4  15       12.03       16.31      0.86 o 
  -4   4  15        1.69        1.30      0.92 o 
  -3   4  15        6.48        6.82      1.11 o 
  -2   4  15      190.01      194.64      6.33 o 
  -1   4  15     1357.85     1370.26     30.85 o 
   0   4  15       39.34       36.32      0.82 o 
   1   4  15      253.32      259.05      3.99 o 
   2   4  15       10.30       11.71      1.76 o 
   3   4  15      144.67      148.22      2.17 o 
   4   4  15        0.00        2.24      0.87 o 
   5   4  15      190.71      186.18      4.72 o 
   6   4  15        1.10        0.93      0.82 o 
  -6   5  15       39.86       44.68      2.31 o 
  -5   5  15        9.65       10.19      0.94 o 
  -4   5  15       10.72       11.25      1.39 o 
  -3   5  15       74.75       70.28      1.26 o 
  -2   5  15       67.49       74.80      2.04 o 
  -1   5  15        6.84       11.15      3.33 o 
   0   5  15      268.64      258.88      5.01 o 
   1   5  15       22.10       21.86      1.33 o 
   2   5  15      126.97      121.16      1.71 o 
   3   5  15        6.59        7.17      1.53 o 
   4   5  15       73.91       70.93      1.69 o 
   5   5  15        3.65        6.32      0.89 o 
   6   5  15       35.69       31.87      1.27 o 
  -6   6  15        4.40        6.08      1.04 o 
  -5   6  15       57.26       61.91      1.23 o 
  -4   6  15        0.90        1.19      1.34 o 
  -3   6  15      140.70      140.33      1.51 o 
  -2   6  15      384.43      386.18      2.11 o 
  -1   6  15      150.46      157.79      1.35 o 
   0   6  15       65.91       63.79      1.42 o 
   1   6  15      315.57      302.96      4.94 o 
   2   6  15       56.74       50.26      0.73 o 
   3   6  15        5.03        5.38      0.65 o 
   4   6  15       13.58       14.01      0.60 o 
   5   6  15        3.86        6.70      1.49 o 
   6   6  15        0.01        0.39      1.56 o 
  -5   7  15        3.41        2.03      1.42 o 
  -4   7  15       54.04       54.52      1.20 o 
  -3   7  15        5.85        8.25      0.96 o 
  -2   7  15       24.37       22.44      1.43 o 
  -1   7  15       12.79       12.89      0.79 o 
   0   7  15        3.31        4.62      0.75 o 
   1   7  15       11.71        8.43      0.67 o 
   2   7  15       44.54       48.44      1.78 o 
   3   7  15        1.74        1.52      0.58 o 
   4   7  15        4.70        6.32      0.68 o 
   5   7  15        0.22       -0.62      1.41 o 
  -5   8  15        0.04        2.30      1.42 o 
  -4   8  15        7.56        5.86      1.41 o 
  -3   8  15       15.46       14.69      0.99 o 
  -2   8  15        5.19        4.88      1.33 o 
  -1   8  15        4.03        5.60      2.00 o 
   0   8  15       14.86       10.39      0.99 o 
   1   8  15        7.16        8.26      0.59 o 
   2   8  15       15.73       15.99      0.77 o 
   3   8  15        0.01        1.00      1.54 o 
   4   8  15        4.51        5.66      0.97 o 
   5   8  15        1.36        2.03      0.74 o 
  -4   9  15        3.23        1.46      1.43 o 
  -3   9  15        4.64        7.70      1.41 o 
  -2   9  15        2.51        4.99      1.39 o 
  -1   9  15        0.00       -0.80      0.87 o 
   0   9  15        1.42        2.45      1.77 o 
   1   9  15       15.60       12.85      1.10 o 
   2   9  15        1.01        1.06      0.81 o 
   3   9  15       14.91       14.02      0.68 o 
   4   9  15        9.02        9.68      0.87 o 
  -3  10  15       19.70       19.25      1.12 o 
  -2  10  15        0.00        1.42      1.41 o 
  -1  10  15       18.04       19.85      2.78 o 
   0  10  15        6.72        6.53      0.74 o 
   1  10  15       54.83       52.33      0.97 o 
   2  10  15        0.08        0.32      0.65 o 
   3  10  15        3.73        6.08      0.75 o 
  -2  11  15       20.08       15.86      1.12 o 
  -1  11  15        0.84        0.56      1.43 o 
   0  11  15       77.95       73.59      1.11 o 
   1  11  15        4.25        4.51      0.76 o 
   2  11  15       11.96       10.58      0.98 o 
  -7   0  16        0.12        2.78      1.03 o 
  -6   0  16       13.57        9.18      1.40 o 
  -5   0  16        8.82        6.42      1.39 o 
  -4   0  16      115.31      106.18      1.82 o 
  -3   0  16       15.23       14.26      1.07 o 
  -2   0  16     1000.25     1035.14      4.15 o 
  -1   0  16        0.14        0.85      0.94 o 
   0   0  16       10.78       11.46      2.24 o 
   1   0  16       80.67       73.63      3.81 o 
   2   0  16      106.37      115.05      2.57 o 
   3   0  16      297.94      295.00      2.38 o 
   4   0  16      269.15      259.61      3.94 o 
   5   0  16        2.67        3.85      1.87 o 
   6   0  16       49.47       48.43      1.22 o 
  -7   1  16        3.07        5.85      1.53 o 
  -6   1  16        3.40        3.55      0.79 o 
  -5   1  16      116.35      118.00      4.61 o 
  -4   1  16       49.50       51.64      1.21 o 
  -3   1  16      336.84      347.99      1.85 o 
  -2   1  16       32.78       36.83      0.93 o 
  -1   1  16      516.78      497.01      4.05 o 
   0   1  16      339.73      335.45      1.29 o 
   1   1  16       36.60       38.70      0.70 o 
   2   1  16       39.11       41.72      0.78 o 
   3   1  16      679.76      667.21      9.81 o 
   4   1  16        7.86        6.35      0.67 o 
   5   1  16      100.94      101.41      3.28 o 
   6   1  16        6.40        7.32      0.84 o 
  -7   2  16        0.80        0.80      0.72 o 
  -6   2  16      155.08      154.18      3.40 o 
  -5   2  16       11.12       13.21      0.81 o 
  -4   2  16       11.81       16.24      1.72 o 
  -3   2  16      231.00      250.70      1.76 o 
  -2   2  16       56.85       51.06      0.93 o 
  -1   2  16      122.54      120.82      1.45 o 
   0   2  16      424.57      409.40      1.89 o 
   1   2  16       11.03       12.88      0.56 o 
   2   2  16      197.58      182.79      2.97 o 
   3   2  16      345.07      320.02      9.32 o 
   4   2  16       61.97       60.83      2.34 o 
   5   2  16       12.27       14.79      0.71 o 
   6   2  16        0.02        0.57      0.79 o 
  -6   3  16        1.37        2.00      0.87 o 
  -5   3  16       57.35       57.34      1.08 o 
  -4   3  16       35.23       39.95      2.10 o 
  -3   3  16        2.29        3.32      0.85 o 
  -2   3  16     1136.51     1142.06     22.59 o 
  -1   3  16      310.03      294.34      2.09 o 
   0   3  16       18.40       19.21      0.69 o 
   1   3  16        2.25        3.97      0.56 o 
   2   3  16       85.21       83.17      2.88 o 
   3   3  16       96.30       84.97      3.00 o 
   4   3  16        2.81        4.09      1.31 o 
   5   3  16        0.57       -0.28      0.99 o 
   6   3  16        2.03        3.70      1.30 o 
  -6   4  16        5.53        5.77      0.93 o 
  -5   4  16        5.53        7.34      0.75 o 
  -4   4  16        2.48        2.75      0.71 o 
  -3   4  16        0.06       -0.55      0.90 o 
  -2   4  16       15.37       15.10      0.78 o 
  -1   4  16       72.13       65.53      2.82 o 
   0   4  16      219.63      212.32      1.46 o 
   1   4  16       16.58       18.97      1.42 o 
   2   4  16        2.02        1.93      0.60 o 
   3   4  16       35.21       31.43      0.96 o 
   4   4  16        8.81        7.44      0.65 o 
   5   4  16        0.00        0.93      1.05 o 
   6   4  16        1.13        1.33      0.63 o 
  -6   5  16        0.98        2.05      0.95 o 
  -5   5  16        4.46        4.12      0.96 o 
  -4   5  16        3.99        7.06      1.31 o 
  -3   5  16       17.89       20.43      1.41 o 
  -2   5  16      413.50      429.83      1.78 o 
  -1   5  16      304.60      290.31      1.59 o 
   0   5  16       64.37       61.20      1.01 o 
   1   5  16       13.84       14.06      0.67 o 
   2   5  16       21.63       25.39      0.88 o 
   3   5  16        2.38        3.56      0.65 o 
   4   5  16       19.03       23.52      0.84 o 
   5   5  16       28.17       31.53      0.85 o 
   6   5  16        0.05       -0.64      1.24 o 
  -6   6  16        7.95        7.11      1.10 o 
  -5   6  16        0.20       -1.98      0.99 o 
  -4   6  16       55.81       57.69      1.56 o 
  -3   6  16       61.07       61.07      1.25 o 
  -2   6  16      215.77      212.83      1.31 o 
  -1   6  16      189.28      186.03      1.35 o 
   0   6  16       85.02       80.99      1.34 o 
   1   6  16        4.54        2.32      1.46 o 
   2   6  16       44.81       51.46      1.84 o 
   3   6  16        0.01        0.75      1.32 o 
   4   6  16       27.94       29.43      2.33 o 
   5   6  16       25.51       25.32      2.02 o 
  -5   7  16       46.84       41.26      1.20 o 
  -4   7  16       24.96       25.97      1.45 o 
  -3   7  16      105.10      105.38      1.73 o 
  -2   7  16       47.23       55.55      1.49 o 
  -1   7  16        0.07        0.18      0.76 o 
   0   7  16        0.08       -1.46      0.73 o 
   1   7  16      176.84      178.15      3.33 o 
   2   7  16        0.17       -0.43      0.79 o 
   3   7  16       28.68       31.63      1.86 o 
   4   7  16       15.51       13.86      0.82 o 
   5   7  16       20.22       16.82      1.68 o 
  -5   8  16        6.91        7.33      1.48 o 
  -4   8  16       87.42       84.09      1.41 o 
  -3   8  16       11.35       11.09      1.37 o 
  -2   8  16        6.51        7.03      0.94 o 
  -1   8  16       34.17       32.72      2.28 o 
   0   8  16      153.67      160.74      3.08 o 
   1   8  16        8.40        9.90      0.63 o 
   2   8  16      240.09      244.32      4.79 o 
   3   8  16       11.09       10.31      1.39 o 
   4   8  16       30.44       30.90      0.89 o 
  -4   9  16       11.54       10.42      1.46 o 
  -3   9  16       35.03       35.21      1.14 o 
  -2   9  16        9.98        9.72      1.02 o 
  -1   9  16       11.64       13.65      0.99 o 
   0   9  16        0.00       -0.55      4.54 o 
   1   9  16      105.04      109.78      1.30 o 
   2   9  16        2.29        2.75      0.64 o 
   3   9  16       53.18       50.72      1.63 o 
   4   9  16        0.73        2.06      0.75 o 
  -3  10  16       13.54       11.64      1.49 o 
  -2  10  16        3.32        1.32      1.01 o 
  -1  10  16        2.21        3.75      0.81 o 
   0  10  16       27.31       29.79      2.39 o 
   1  10  16        2.49        2.66      0.88 o 
   2  10  16       12.44       13.03      0.74 o 
   3  10  16        4.23        6.62      1.20 o 
  -2  11  16        0.13       -0.44      1.01 o 
  -1  11  16        1.47        1.27      1.45 o 
   0  11  16        2.51        3.13      1.69 o 
   1  11  16        4.60        7.18      1.04 o 
  -7   1  17        0.57        1.48      1.97 o 
  -6   1  17       11.66       13.75      0.84 o 
  -5   1  17        3.50        3.37      0.98 o 
  -4   1  17      110.09      103.84      1.52 o 
  -3   1  17       13.71        8.28      1.44 o 
  -2   1  17      143.58      129.36      0.99 o 
  -1   1  17        0.45       -0.30      0.58 o 
   0   1  17       85.95       75.42      1.02 o 
   1   1  17        2.81        3.10      0.56 o 
   2   1  17       20.07       19.25      0.78 o 
   3   1  17        5.38        4.20      1.08 o 
   4   1  17       36.55       35.37      1.21 o 
   5   1  17       14.89       15.37      1.13 o 
   6   1  17        0.06       -0.47      0.81 o 
  -6   2  17       26.29       31.40      1.83 o 
  -5   2  17       17.03       19.00      0.82 o 
  -4   2  17       12.03       11.20      0.82 o 
  -3   2  17      420.27      393.98      4.63 o 
  -2   2  17        0.27        2.70      0.91 o 
  -1   2  17       55.27       49.79      0.89 o 
   0   2  17      338.77      336.88      1.27 o 
   1   2  17       21.81       29.39      0.79 o 
   2   2  17        7.33        8.48      0.83 o 
   3   2  17       13.01       14.37      0.88 o 
   4   2  17        3.25        5.81      1.20 o 
   5   2  17       40.69       45.58      1.27 o 
   6   2  17        2.13        2.72      0.70 o 
  -6   3  17        0.12       -0.09      1.01 o 
  -5   3  17        7.30        7.93      1.81 o 
  -4   3  17       23.76       26.69      0.79 o 
  -3   3  17       12.26       11.33      1.10 o 
  -2   3  17     1256.01     1224.42      9.89 o 
  -1   3  17       21.99       25.10      0.80 o 
   0   3  17       24.72       24.31      0.69 o 
   1   3  17      196.25      191.08      3.38 o 
   2   3  17       60.09       60.11      1.85 o 
   3   3  17        3.59        4.03      0.95 o 
   4   3  17      372.09      350.94     10.92 o 
   5   3  17        2.83        3.01      0.67 o 
   6   3  17       62.89       66.48      2.70 o 
  -6   4  17        5.34        6.44      0.89 o 
  -5   4  17       22.61       22.88      0.80 o 
  -4   4  17       10.39       10.56      0.98 o 
  -3   4  17       58.15       59.94      1.21 o 
  -2   4  17        8.58        8.07      0.83 o 
  -1   4  17      978.63     1006.11     13.53 o 
   0   4  17       47.29       47.99      1.00 o 
   1   4  17      664.20      686.03      9.38 o 
   2   4  17       26.01       24.82      1.05 o 
   3   4  17      135.93      140.57      2.83 o 
   4   4  17        6.18        8.20      1.23 o 
   5   4  17       89.22       88.03      0.79 o 
   6   4  17        4.27        2.79      1.75 o 
  -6   5  17       28.09       28.80      1.06 o 
  -5   5  17        1.30        2.36      0.84 o 
  -4   5  17       75.90       72.32      1.26 o 
  -3   5  17        0.35        1.35      1.36 o 
  -2   5  17      149.58      158.33      1.33 o 
  -1   5  17       37.29       33.48      1.11 o 
   0   5  17      296.89      303.39      4.99 o 
   1   5  17        1.37        4.45      0.88 o 
   2   5  17       93.40       97.65      0.91 o 
   3   5  17        0.74        2.37      0.65 o 
   4   5  17       42.35       45.91      1.82 o 
   5   5  17        1.08        0.68      1.38 o 
   6   5  17       14.58       16.64      1.75 o 
  -5   6  17       31.33       34.55      1.54 o 
  -4   6  17        2.49        2.68      1.32 o 
  -3   6  17       30.04       36.69      1.44 o 
  -2   6  17        4.05        5.65      1.01 o 
  -1   6  17       31.20       35.52      0.86 o 
   0   6  17       81.11       87.71      1.24 o 
   1   6  17        6.74        8.58      0.63 o 
   2   6  17       14.98       11.64      1.22 o 
   3   6  17       35.41       34.48      2.89 o 
   4   6  17        0.02        3.83      1.18 o 
   5   6  17        7.70        6.98      1.00 o 
  -5   7  17        5.44        2.43      1.04 o 
  -4   7  17       29.10       38.54      1.49 o 
  -3   7  17        0.42        2.88      1.36 o 
  -2   7  17        0.94        3.24      0.91 o 
  -1   7  17        1.46        0.40      2.24 o 
   0   7  17        0.50        6.14      3.41 o 
   1   7  17        0.14       -1.70      0.96 o 
   2   7  17        1.06        1.00      0.68 o 
   3   7  17        0.26       -0.32      1.44 o 
   4   7  17        1.04        1.56      1.11 o 
   5   7  17        4.51        3.84      0.59 o 
  -4   8  17        4.83        6.85      1.47 o 
  -3   8  17       18.48       21.19      1.39 o 
  -2   8  17        1.11        2.72      1.29 o 
  -1   8  17       20.35       20.84      0.99 o 
   0   8  17        2.92        1.09      1.13 o 
   1   8  17       37.92       34.28      0.98 o 
   2   8  17       22.95       21.18      0.90 o 
   3   8  17        0.05        0.79      0.70 o 
   4   8  17        6.41        7.32      1.45 o 
  -4   9  17        5.74        7.89      1.07 o 
  -3   9  17        1.26        6.58      1.41 o 
  -2   9  17        0.36       -0.70      0.95 o 
  -1   9  17        1.07        2.65      1.91 o 
   0   9  17        0.58        3.52      2.95 o 
   1   9  17        6.95        8.92      0.68 o 
   2   9  17       11.29        9.73      0.95 o 
   3   9  17        0.11        2.71      1.75 o 
   4   9  17        2.72        7.59      1.55 o 
  -3  10  17       11.96       15.31      1.56 o 
  -2  10  17        1.35        1.91      0.99 o 
  -1  10  17       24.75       20.72      1.06 o 
   0  10  17        2.36        5.67      4.25 o 
   1  10  17        9.18        8.96      0.81 o 
   2  10  17        0.36        1.49      0.81 o 
   3  10  17        8.08        8.95      0.65 o 
  -1  11  17        0.06        0.34      1.42 o 
   0  11  17       11.99        8.82      1.08 o 
   1  11  17        2.94        3.04      0.88 o 
  -6   0  18      159.84      148.02      1.77 o 
  -5   0  18        0.26       -2.14      1.35 o 
  -4   0  18      211.41      198.64      2.13 o 
  -3   0  18       29.54       15.41      1.07 o 
  -2   0  18      483.47      483.81      3.05 o 
  -1   0  18        3.93        6.75      1.02 o 
   0   0  18      722.60      736.79      3.25 o 
   1   0  18       17.56       19.08      1.00 o 
   2   0  18      146.06      142.82      1.10 o 
   3   0  18      113.67       99.91      1.45 o 
   4   0  18      111.92      102.93      1.06 o 
   5   0  18       30.55       37.33      3.51 o 
   6   0  18        8.70        7.26      1.08 o 
  -6   1  18        0.38        2.46      1.45 o 
  -5   1  18       50.31       52.24      1.13 o 
  -4   1  18        1.84        1.24      1.08 o 
  -3   1  18      233.15      227.66      3.20 o 
  -2   1  18        0.76        1.83      0.72 o 
  -1   1  18      423.02      420.32      2.73 o 
   0   1  18        3.59        3.24      0.72 o 
   1   1  18       38.83       40.05      1.14 o 
   2   1  18       17.54       16.94      0.69 o 
   3   1  18      367.39      350.58      5.40 o 
   4   1  18       14.48       19.17      0.59 o 
   5   1  18       42.86       40.31      1.04 o 
   6   1  18        8.99        7.09      0.75 o 
  -6   2  18       45.08       40.98      1.17 o 
  -5   2  18       16.67       20.05      1.07 o 
  -4   2  18       17.80       23.25      1.00 o 
  -3   2  18      259.04      256.08      3.56 o 
  -2   2  18        8.94        9.92      0.87 o 
  -1   2  18        9.87       10.64      0.87 o 
   0   2  18       64.25       61.76      0.78 o 
   1   2  18        4.54        4.70      0.57 o 
   2   2  18      169.18      161.53      1.47 o 
   3   2  18       20.75       20.91      0.55 o 
   4   2  18       33.96       31.66      1.73 o 
   5   2  18        1.03        1.01      1.15 o 
   6   2  18       16.76       16.30      0.93 o 
  -6   3  18        2.40        4.44      0.83 o 
  -5   3  18       32.59       36.02      0.89 o 
  -4   3  18        0.26        1.43      0.81 o 
  -3   3  18        0.47        0.90      0.81 o 
  -2   3  18      149.50      147.48      3.08 o 
  -1   3  18        1.38        2.61      0.76 o 
   0   3  18        0.08       -2.42      1.21 o 
   1   3  18       22.89       17.73      0.59 o 
   2   3  18        3.58        5.34      0.64 o 
   3   3  18       67.27       68.78      0.91 o 
   4   3  18        0.68        0.00      1.24 o 
   5   3  18        0.18        2.96      0.65 o 
   6   3  18        1.53        4.14      0.74 o 
  -6   4  18        6.11        8.74      0.98 o 
  -5   4  18        6.90        6.07      0.88 o 
  -4   4  18        7.89        8.15      0.98 o 
  -3   4  18       11.68       10.14      1.36 o 
  -2   4  18        1.46        2.96      1.38 o 
  -1   4  18      293.05      288.84     25.33 o 
   0   4  18       44.06       45.15      1.37 o 
   1   4  18       36.58       37.49      0.94 o 
   2   4  18       59.57       51.70      2.92 o 
   3   4  18        2.49        2.07      0.79 o 
   4   4  18        0.37       -0.38      0.85 o 
   5   4  18        8.27       12.27      1.30 o 
   6   4  18        0.03        0.12      1.14 o 
  -6   5  18        2.98        2.54      1.03 o 
  -5   5  18        0.83        1.58      0.86 o 
  -4   5  18        1.18        0.02      0.98 o 
  -3   5  18       16.53       12.83      1.38 o 
  -2   5  18        1.50        2.56      0.81 o 
  -1   5  18      126.10      139.56      3.92 o 
   0   5  18      264.61      252.41      4.68 o 
   1   5  18      146.61      137.99      1.69 o 
   2   5  18      100.33       94.53      1.44 o 
   3   5  18        0.47       -0.59      0.65 o 
   4   5  18        0.03        0.42      1.35 o 
   5   5  18        0.30        0.24      1.12 o 
  -5   6  18       13.76       17.47      1.45 o 
  -4   6  18        6.61        7.61      1.33 o 
  -3   6  18       18.24       17.31      1.41 o 
  -2   6  18        0.27        0.76      0.78 o 
  -1   6  18       13.29       13.00      1.14 o 
   0   6  18      155.17      161.61      1.31 o 
   1   6  18        0.08        1.18      1.30 o 
   2   6  18       70.93       69.54      1.90 o 
   3   6  18        6.60        6.58      1.22 o 
   4   6  18        2.65        1.39      0.71 o 
   5   6  18        0.44       -1.29      0.65 o 
  -5   7  18       47.60       48.08      1.66 o 
  -4   7  18       22.66       22.11      1.49 o 
  -3   7  18       32.16       35.95      1.45 o 
  -2   7  18        1.45        3.26      1.34 o 
  -1   7  18      133.21      133.21      3.70 o 
   0   7  18        5.42        4.59      3.28 o 
   1   7  18      150.06      158.05      1.36 o 
   2   7  18       14.58       11.72      0.71 o 
   3   7  18       20.13       18.96      0.68 o 
   4   7  18        8.58        8.24      0.71 o 
   5   7  18       20.47       18.08      0.82 o 
  -4   8  18      100.40      100.19      1.83 o 
  -3   8  18        3.05        3.00      0.99 o 
  -2   8  18       47.68       54.20      1.17 o 
  -1   8  18       39.82       33.56      0.88 o 
   0   8  18       52.76       55.70      1.92 o 
   1   8  18       21.82       27.71      1.70 o 
   2   8  18      198.87      200.73      3.25 o 
   3   8  18        3.94        4.94      1.92 o 
   4   8  18       45.33       45.77      1.21 o 
  -3   9  18       51.14       49.50      1.27 o 
  -2   9  18        2.49        3.06      1.34 o 
  -1   9  18        3.30        3.56      0.77 o 
   0   9  18        0.69        2.82      0.97 o 
   1   9  18       78.08       85.55      1.75 o 
   2   9  18        1.35        0.84      1.04 o 
   3   9  18       50.23       48.00      1.45 o 
  -2  10  18        1.01        3.67      1.42 o 
  -1  10  18        0.02        5.52      1.92 o 
   0  10  18       25.41       25.51      3.74 o 
   1  10  18       12.15       17.63      1.43 o 
   2  10  18       23.52       20.53      0.79 o 
  -6   1  19        5.51        8.33      0.85 o 
  -5   1  19        3.21        5.45      0.96 o 
  -4   1  19        0.01        1.91      0.94 o 
  -3   1  19       60.54       60.67      2.30 o 
  -2   1  19       97.41       97.91      1.60 o 
  -1   1  19       38.91       34.21      1.43 o 
   0   1  19        0.06        0.80      0.77 o 
   1   1  19       36.13       40.31      0.76 o 
   2   1  19       10.92       11.84      1.30 o 
   3   1  19      102.19      101.49      0.91 o 
   4   1  19       68.33       59.44      0.73 o 
   5   1  19       22.71       25.80      1.64 o 
   6   1  19        3.42        2.26      1.89 o 
  -6   2  19        0.02        0.02      0.85 o 
  -5   2  19        8.60        7.19      1.47 o 
  -4   2  19        9.05        9.34      0.96 o 
  -3   2  19      191.63      187.43      4.57 o 
  -2   2  19       22.22       24.25      0.77 o 
  -1   2  19      790.27      782.35      4.59 o 
   0   2  19       10.62        7.42      0.78 o 
   1   2  19        3.09        3.61      0.56 o 
   2   2  19        0.01       -0.82      0.68 o 
   3   2  19       87.76       87.41      1.54 o 
   4   2  19       14.67       14.87      0.70 o 
   5   2  19       15.79       16.59      1.57 o 
   6   2  19        1.97        4.41      1.21 o 
  -6   3  19        0.05        0.82      0.87 o 
  -5   3  19        0.01        0.77      0.89 o 
  -4   3  19       32.91       32.81      0.82 o 
  -3   3  19       42.81       36.32      1.19 o 
  -2   3  19      358.38      352.10      4.03 o 
  -1   3  19      217.04      215.90      1.23 o 
   0   3  19      685.25      668.61      5.23 o 
   1   3  19        2.03        3.56      0.64 o 
   2   3  19       33.42       36.68      0.63 o 
   3   3  19       16.78       18.49      1.06 o 
   4   3  19       86.53       89.52      2.21 o 
   5   3  19        3.40        4.89      0.64 o 
   6   3  19       73.10       71.61      1.71 o 
  -6   4  19        9.82       10.35      1.29 o 
  -5   4  19       42.52       43.46      1.89 o 
  -4   4  19        1.30        0.79      0.98 o 
  -3   4  19       34.67       37.19      1.45 o 
  -2   4  19        1.02        1.20      1.74 o 
  -1   4  19      112.17      108.30      5.87 o 
   0   4  19      190.75      186.31      3.83 o 
   1   4  19      288.05      287.56      2.49 o 
   2   4  19        5.18        5.84      1.61 o 
   3   4  19       50.34       51.47      0.79 o 
   4   4  19        0.71        1.69      1.09 o 
   5   4  19       60.20       61.84      1.56 o 
  -5   5  19        0.49       -0.33      0.98 o 
  -4   5  19       84.08       86.37      1.41 o 
  -3   5  19        1.33        3.89      1.35 o 
  -2   5  19      134.39      141.20      4.99 o 
  -1   5  19       94.56       93.65      4.73 o 
   0   5  19       41.00       40.21      0.77 o 
   1   5  19       32.58       29.61      0.77 o 
   2   5  19       52.09       60.79      1.66 o 
   3   5  19        1.33        3.69      1.97 o 
   4   5  19       76.37       76.00      1.47 o 
   5   5  19        6.09        6.04      1.36 o 
  -5   6  19       28.06       24.77      1.55 o 
  -4   6  19        9.70       12.06      1.42 o 
  -3   6  19       54.77       56.50      1.59 o 
  -2   6  19       68.04       70.49      1.25 o 
  -1   6  19       48.62       49.43      3.27 o 
   0   6  19       66.22       68.88      1.33 o 
   1   6  19       15.36       16.29      0.67 o 
   2   6  19        0.15        1.54      1.07 o 
   3   6  19       57.15       56.63      0.93 o 
   4   6  19        0.79        0.11      1.16 o 
   5   6  19        4.83        4.00      1.26 o 
  -5   7  19        0.18        0.66      1.45 o 
  -4   7  19        1.69        2.27      1.02 o 
  -3   7  19        6.17        9.26      0.98 o 
  -2   7  19       98.90       97.60      1.33 o 
  -1   7  19       24.88       24.85      1.10 o 
   0   7  19        2.46        3.13      0.94 o 
   1   7  19       11.55       11.61      1.39 o 
   2   7  19        2.14        4.70      0.86 o 
   3   7  19        2.61        2.75      1.13 o 
   4   7  19        3.05        2.83      1.00 o 
  -4   8  19        0.39        2.05      1.04 o 
  -3   8  19        1.05        4.65      1.36 o 
  -2   8  19       32.23       32.52      1.47 o 
  -1   8  19        7.80        7.76      0.98 o 
   0   8  19        0.65        1.86      1.85 o 
   1   8  19       21.05       23.97      1.37 o 
   2   8  19       14.52       13.77      1.74 o 
   3   8  19        0.04        0.18      0.82 o 
   4   8  19        0.63        2.13      1.58 o 
  -3   9  19        2.00        6.53      1.44 o 
  -2   9  19       13.41        9.69      1.02 o 
  -1   9  19        1.46        1.55      1.22 o 
   0   9  19        5.81        7.57      0.99 o 
   1   9  19        5.51        3.63      1.09 o 
   2   9  19        0.22        1.10      0.70 o 
   3   9  19        0.99        0.73      1.41 o 
  -2  10  19        4.04        5.31      1.44 o 
  -1  10  19        3.33        4.63      0.98 o 
   0  10  19        4.67        4.60      0.83 o 
   1  10  19        5.67        7.44      1.03 o 
   2  10  19        0.13       -0.15      1.22 o 
  -6   0  20      123.15      110.90      1.72 o 
  -5   0  20        0.80        4.03      1.36 o 
  -4   0  20       79.52       82.51      1.74 o 
  -3   0  20      157.00      148.98      2.04 o 
  -2   0  20      501.83      479.15      2.98 o 
  -1   0  20      347.10      330.33      1.76 o 
   0   0  20      216.00      212.86      1.56 o 
   1   0  20       43.32       43.07      1.08 o 
   2   0  20      541.54      528.22      5.92 o 
   3   0  20      201.74      190.45      1.41 o 
   4   0  20       65.45       65.38      3.54 o 
   5   0  20        8.96        9.04      0.99 o 
   6   0  20        6.48        5.63      1.05 o 
  -6   1  20        7.69        9.50      0.86 o 
  -5   1  20       20.36       19.86      1.84 o 
  -4   1  20        1.47        2.33      1.08 o 
  -3   1  20       41.62       45.11      2.51 o 
  -2   1  20        3.24        3.37      0.66 o 
  -1   1  20      908.52      890.02      3.10 o 
   0   1  20       35.26       34.45      0.72 o 
   1   1  20       15.40       15.14      0.70 o 
   2   1  20       68.46       66.77      1.70 o 
   3   1  20      114.70      113.53      0.80 o 
   4   1  20       13.69       16.46      1.08 o 
   5   1  20       40.89       41.75      0.83 o 
   6   1  20        0.31       -1.60      0.87 o 
  -6   2  20       20.66       22.78      0.91 o 
  -5   2  20        4.20        6.24      0.98 o 
  -4   2  20       13.45       14.03      1.08 o 
  -3   2  20        1.41        4.82      1.23 o 
  -2   2  20       55.37       56.71      0.81 o 
  -1   2  20       25.91       26.55      1.07 o 
   0   2  20      228.95      226.43      2.44 o 
   1   2  20        0.55       -0.05      0.57 o 
   2   2  20       36.15       37.88      0.60 o 
   3   2  20        0.69        0.86      0.85 o 
   4   2  20       26.74       26.15      0.84 o 
   5   2  20        1.31        0.90      0.79 o 
   6   2  20        4.18        3.28      1.52 o 
  -6   3  20        1.89        1.10      0.73 o 
  -5   3  20       21.69       22.58      2.09 o 
  -4   3  20        0.01        1.28      0.87 o 
  -3   3  20        7.40        8.16      1.09 o 
  -2   3  20       11.46       10.07      1.32 o 
  -1   3  20        6.22        5.50      0.64 o 
   0   3  20       21.93       19.28      0.83 o 
   1   3  20        8.37       10.10      0.63 o 
   2   3  20       23.32       21.91      1.20 o 
   3   3  20       41.74       41.69      0.68 o 
   4   3  20        0.06        0.87      0.62 o 
   5   3  20        0.00        1.36      0.60 o 
  -6   4  20        5.45        6.02      0.82 o 
  -5   4  20        2.50        7.03      1.71 o 
  -4   4  20        3.49        3.95      0.85 o 
  -3   4  20       50.06       43.37      1.17 o 
  -2   4  20       64.61       61.39      1.17 o 
  -1   4  20       47.70       48.22      2.04 o 
   0   4  20       64.42       63.34      1.65 o 
   1   4  20       30.64       33.73      2.13 o 
   2   4  20       27.99       28.04      1.24 o 
   3   4  20       11.05       11.05      1.44 o 
   4   4  20        0.02        4.39      2.94 o 
   5   4  20        7.93        7.92      0.67 o 
  -5   5  20        2.66        5.47      1.01 o 
  -4   5  20        3.73        4.47      0.98 o 
  -3   5  20        1.14        4.16      1.35 o 
  -2   5  20        3.20        1.18      1.05 o 
  -1   5  20        9.92        9.84      1.70 o 
   0   5  20       27.44       24.91      3.13 o 
   1   5  20        0.64        2.88      0.78 o 
   2   5  20        5.39        5.57      0.62 o 
   3   5  20        0.02        0.65      0.66 o 
   4   5  20        5.31       10.05      0.73 o 
   5   5  20        8.57        7.74      0.75 o 
  -5   6  20       30.15       31.23      1.60 o 
  -4   6  20       19.22       21.20      1.49 o 
  -3   6  20        0.05        1.47      1.37 o 
  -2   6  20        0.07       -0.69      2.33 o 
  -1   6  20        0.24        3.00      1.22 o 
   0   6  20       36.42       40.34      1.98 o 
   1   6  20       12.28       12.88      1.04 o 
   2   6  20       25.71       28.80      0.84 o 
   3   6  20        2.39        1.28      0.81 o 
   4   6  20        0.48        1.03      0.83 o 
   5   6  20        0.02       -1.06      0.66 o 
  -4   7  20        7.59        9.29      1.05 o 
  -3   7  20       49.28       55.87      1.58 o 
  -2   7  20        4.20        4.94      0.83 o 
  -1   7  20      166.58      167.44      7.32 o 
   0   7  20        2.16        3.03      0.80 o 
   1   7  20      188.17      192.28      3.45 o 
   2   7  20        0.38       -0.34      0.65 o 
   3   7  20        9.19       13.60      1.02 o 
   4   7  20        4.40        3.67      0.80 o 
  -4   8  20       27.70       28.81      1.55 o 
  -3   8  20       12.56       14.08      1.44 o 
  -2   8  20       34.28       37.63      1.18 o 
  -1   8  20       11.17       10.98      0.97 o 
   0   8  20       59.97       60.88      0.99 o 
   1   8  20       19.46       18.41      0.68 o 
   2   8  20       66.08       60.87      2.49 o 
   3   8  20        2.53        2.96      1.10 o 
  -3   9  20       21.19       21.77      1.15 o 
  -2   9  20        0.16        2.58      1.43 o 
  -1   9  20        0.03        1.40      1.06 o 
   0   9  20        0.08       -0.07      2.86 o 
   1   9  20       50.28       53.93      2.49 o 
   2   9  20        0.08        1.18      0.79 o 
   3   9  20       19.64       19.68      1.27 o 
  -1  10  20        4.52        5.92      0.85 o 
   0  10  20       23.95       25.88      0.93 o 
   1  10  20        0.73        2.73      0.74 o 
  -6   1  21        1.12        2.36      0.74 o 
  -5   1  21        7.03        7.83      1.47 o 
  -4   1  21        1.18        3.87      0.95 o 
  -3   1  21        1.95        1.58      1.93 o 
  -2   1  21      279.95      260.88      2.00 o 
  -1   1  21       23.56       23.47      0.81 o 
   0   1  21       27.78       30.62      0.97 o 
   1   1  21       98.40       95.15      0.93 o 
   2   1  21       73.44       76.75      0.78 o 
   3   1  21       69.85       69.10      0.75 o 
   4   1  21       10.32        8.88      1.04 o 
   5   1  21        8.89       11.42      0.87 o 
   6   1  21       19.93       20.19      1.09 o 
  -6   2  21        0.91        0.82      0.87 o 
  -5   2  21       17.09       19.12      1.41 o 
  -4   2  21        0.01        2.14      0.82 o 
  -3   2  21       70.06       67.96      3.21 o 
  -2   2  21        0.08        0.15      1.13 o 
  -1   2  21      100.73       97.03      1.97 o 
   0   2  21       15.95       14.42      0.90 o 
   1   2  21       38.04       41.12      0.77 o 
   2   2  21        6.68        7.07      0.63 o 
   3   2  21       11.18       11.75      0.99 o 
   4   2  21        0.00        0.50      0.69 o 
   5   2  21       35.95       34.01      1.84 o 
  -6   3  21       26.66       27.14      1.03 o 
  -5   3  21        1.35        4.23      1.58 o 
  -4   3  21       24.90       20.26      3.21 o 
  -3   3  21        0.46        1.98      0.83 o 
  -2   3  21       60.62       62.93      1.43 o 
  -1   3  21        0.83        1.17      0.62 o 
   0   3  21       43.09       44.23      0.81 o 
   1   3  21       30.08       29.68      1.04 o 
   2   3  21       79.90       82.77      1.76 o 
   3   3  21        0.83        1.56      1.21 o 
   4   3  21       33.93       32.33      1.38 o 
   5   3  21        0.50        1.26      0.94 o 
  -5   4  21       34.50       31.24      0.95 o 
  -4   4  21        1.47        0.07      1.09 o 
  -3   4  21      171.81      164.42      1.63 o 
  -2   4  21        8.87        9.95      3.03 o 
  -1   4  21      149.07      146.47      6.44 o 
   0   4  21       38.11       39.16      0.96 o 
   1   4  21       31.63       35.43      2.16 o 
   2   4  21       39.21       37.64      1.77 o 
   3   4  21      188.34      187.61      1.18 o 
   4   4  21        1.15        1.15      0.90 o 
   5   4  21       32.36       38.35      1.54 o 
  -5   5  21        1.22       -1.92      1.01 o 
  -4   5  21       71.15       72.30      1.31 o 
  -3   5  21       18.71       20.20      1.42 o 
  -2   5  21      323.27      312.29      8.74 o 
  -1   5  21       16.38       19.37      2.41 o 
   0   5  21      120.23      122.36      2.96 o 
   1   5  21       40.02       35.91      1.32 o 
   2   5  21       64.54       71.36      0.86 o 
   3   5  21        1.45        3.19      2.08 o 
   4   5  21       98.00       96.69      3.83 o 
   5   5  21        1.38        1.46      0.72 o 
  -5   6  21       25.57       26.31      1.59 o 
  -4   6  21        3.59        4.70      1.43 o 
  -3   6  21       38.04       46.90      1.52 o 
  -2   6  21       15.45       16.09      1.02 o 
  -1   6  21        5.00        6.59      0.79 o 
   0   6  21       24.93       24.82      3.45 o 
   1   6  21       64.24       67.87      1.84 o 
   2   6  21       34.35       34.34      3.31 o 
   3   6  21       36.30       37.86      0.78 o 
   4   6  21        0.58        1.44      1.45 o 
  -4   7  21        3.04       -0.02      1.42 o 
  -3   7  21        5.94        9.56      1.43 o 
  -2   7  21        4.13        7.11      2.31 o 
  -1   7  21        1.32        3.27      1.21 o 
   0   7  21       36.12       35.72      1.89 o 
   1   7  21       31.44       27.23      1.57 o 
   2   7  21        2.28        4.93      1.05 o 
   3   7  21        0.18        2.16      0.67 o 
   4   7  21        5.39        6.66      1.18 o 
  -3   8  21        0.14       -1.29      1.04 o 
  -2   8  21       15.71       17.71      1.48 o 
  -1   8  21        0.61        0.03      0.78 o 
   0   8  21        4.78        4.95      1.06 o 
   1   8  21        3.80        4.56      0.76 o 
   2   8  21       10.02        9.87      0.73 o 
   3   8  21        4.04        3.29      0.75 o 
  -2   9  21        5.63        0.45      1.47 o 
  -1   9  21        1.19        2.13      0.73 o 
   0   9  21        2.62        0.65      0.91 o 
   1   9  21        8.54        4.91      0.86 o 
   2   9  21       10.17       12.18      1.07 o 
   0  10  21        0.12        3.15      2.08 o 
  -6   0  22       92.71       78.18      1.67 o 
  -5   0  22        2.78        7.04      1.46 o 
  -4   0  22      103.26      103.63      1.88 o 
  -3   0  22       10.93       13.10      1.41 o 
  -2   0  22      345.62      333.03      1.86 o 
  -1   0  22       30.04       26.66      1.14 o 
   0   0  22     1098.33     1130.33     15.55 o 
   1   0  22        3.11        2.96      0.97 o 
   2   0  22      363.02      361.26      2.93 o 
   3   0  22       66.80       63.43      2.49 o 
   4   0  22       70.78       71.17      1.15 o 
   5   0  22        0.85        1.65      0.69 o 
  -6   1  22       10.92       10.90      0.97 o 
  -5   1  22       40.10       37.85      1.76 o 
  -4   1  22        3.17        1.97      0.96 o 
  -3   1  22       37.89       37.86      1.08 o 
  -2   1  22       12.52       11.03      0.69 o 
  -1   1  22      346.35      334.24      4.12 o 
   0   1  22       62.95       64.32      1.13 o 
   1   1  22      261.01      265.28      3.97 o 
   2   1  22       31.16       28.96      0.63 o 
   3   1  22       18.73       18.23      0.75 o 
   4   1  22        7.83        9.68      1.07 o 
   5   1  22       10.57       12.40      4.08 o 
  -5   2  22        0.77        1.67      1.09 o 
  -4   2  22        0.06        3.25      1.02 o 
  -3   2  22        0.18        2.23      1.06 o 
  -2   2  22       13.43       16.06      0.72 o 
  -1   2  22        2.37        1.89      0.64 o 
   0   2  22        4.40        5.94      1.50 o 
   1   2  22       38.44       37.12      0.91 o 
   2   2  22       57.21       59.32      1.41 o 
   3   2  22        3.48        1.87      0.88 o 
   4   2  22       22.43       20.84      1.36 o 
   5   2  22        2.79        3.81      0.77 o 
  -5   3  22        0.70        1.49      0.84 o 
  -4   3  22        9.22       11.73      1.11 o 
  -3   3  22        6.38        4.72      1.09 o 
  -2   3  22        2.99        3.55      1.18 o 
  -1   3  22       12.23       14.33      0.79 o 
   0   3  22       71.28       71.83      1.01 o 
   1   3  22        4.94       10.43      1.91 o 
   2   3  22       68.31       63.13      2.43 o 
   3   3  22       59.12       57.83      1.50 o 
   4   3  22       13.34       13.76      1.49 o 
   5   3  22        0.40        2.77      1.33 o 
  -5   4  22        0.64        0.60      1.04 o 
  -4   4  22       13.03       11.58      1.47 o 
  -3   4  22       77.57       76.76      1.68 o 
  -2   4  22        0.58        2.26      0.80 o 
  -1   4  22        0.51       -0.11      0.90 o 
   0   4  22       40.49       40.75      1.00 o 
   1   4  22       15.06       14.19      0.73 o 
   2   4  22        5.83        6.60      0.78 o 
   3   4  22       10.87        7.67      0.67 o 
   4   4  22        1.34        3.18      0.63 o 
   5   4  22        3.70        3.58      0.87 o 
  -5   5  22        1.63        1.09      1.45 o 
  -4   5  22       18.06       16.25      1.51 o 
  -3   5  22        4.57        7.43      1.41 o 
  -2   5  22       33.79       30.94      1.09 o 
  -1   5  22        0.02        1.84      0.76 o 
   0   5  22        2.92        3.35      0.97 o 
   1   5  22       37.32       39.50      1.25 o 
   2   5  22        2.75        2.83      1.36 o 
   3   5  22        0.03       -0.54      0.81 o 
   4   5  22        2.09        1.29      1.48 o 
  -4   6  22        3.03        6.07      1.39 o 
  -3   6  22        0.05       -1.75      0.96 o 
  -2   6  22        0.12       -1.30      1.02 o 
  -1   6  22        2.21        3.49      3.05 o 
   0   6  22       26.12       26.62      0.89 o 
   1   6  22        6.59        6.06      1.01 o 
   2   6  22       29.75       28.59      0.71 o 
   3   6  22        0.74        0.09      0.80 o 
   4   6  22        3.31        4.24      0.93 o 
  -4   7  22        0.00        2.21      1.43 o 
  -3   7  22       23.00       20.85      1.08 o 
  -2   7  22        0.20        1.15      1.47 o 
  -1   7  22        9.31        9.33      0.98 o 
   0   7  22       19.21       18.64      2.69 o 
   1   7  22      112.45      115.99      1.41 o 
   2   7  22        2.76        3.51      0.69 o 
   3   7  22        8.50       12.18      0.83 o 
  -3   8  22        4.02        4.28      1.45 o 
  -2   8  22       18.11       18.69      1.07 o 
  -1   8  22       13.38       13.87      0.84 o 
   0   8  22       95.37       92.51      2.16 o 
   1   8  22        0.13       -0.39      2.93 o 
   2   8  22       17.04       19.80      0.71 o 
   3   8  22        5.62        5.92      0.82 o 
  -2   9  22        1.79        4.35      1.00 o 
  -1   9  22       60.89       56.15      0.92 o 
   0   9  22        4.89        3.40      1.25 o 
   1   9  22       28.01       24.90      0.92 o 
   2   9  22        9.97        5.74      0.75 o 
  -5   1  23        4.28        8.83      1.64 o 
  -4   1  23        0.13        0.67      1.26 o 
  -3   1  23        9.89        7.98      1.05 o 
  -2   1  23       21.77       22.69      0.87 o 
  -1   1  23       14.04       12.65      0.71 o 
   0   1  23      392.25      400.61      1.86 o 
   1   1  23       61.70       66.69      1.71 o 
   2   1  23        2.56        3.45      0.72 o 
   3   1  23        1.09        0.34      0.61 o 
   4   1  23        7.15        6.94      0.68 o 
   5   1  23        0.34       -0.86      1.39 o 
  -5   2  23       11.37       12.28      1.06 o 
  -4   2  23        2.10        0.45      2.40 o 
  -3   2  23        6.51        7.39      0.96 o 
  -2   2  23        0.33       -0.10      0.85 o 
  -1   2  23      141.89      138.23      1.00 o 
   0   2  23        0.08        1.53      0.61 o 
   1   2  23      130.87      126.35      2.81 o 
   2   2  23        2.34        3.08      0.57 o 
   3   2  23       43.60       41.68      1.28 o 
   4   2  23        0.28        1.92      1.99 o 
   5   2  23       30.80       26.44      2.00 o 
  -5   3  23        0.06        0.38      0.95 o 
  -4   3  23       42.86       41.57      1.63 o 
  -3   3  23       11.82       11.46      1.12 o 
  -2   3  23       66.22       68.92      0.85 o 
  -1   3  23       46.89       50.62      0.97 o 
   0   3  23       57.04       53.75      1.02 o 
   1   3  23       43.21       46.40      1.94 o 
   2   3  23       17.54       20.39      1.12 o 
   3   3  23        5.26        5.44      0.72 o 
   4   3  23       21.45       21.38      2.06 o 
   5   3  23        1.47        2.32      0.79 o 
  -5   4  23       16.80       16.35      1.26 o 
  -4   4  23        3.81        5.46      1.41 o 
  -3   4  23      204.93      206.79      2.14 o 
  -2   4  23       54.52       53.10      4.55 o 
  -1   4  23       57.14       57.10      2.30 o 
   0   4  23       10.88       11.22      0.66 o 
   1   4  23        2.99        5.05      0.70 o 
   2   4  23        0.00        1.59      0.67 o 
   3   4  23       69.78       73.96      2.77 o 
   4   4  23        4.87        4.65      0.71 o 
   5   4  23        6.72        8.13      0.70 o 
  -4   5  23       20.01       19.72      1.55 o 
  -3   5  23        1.04        2.43      1.44 o 
  -2   5  23       81.63       80.82      0.96 o 
  -1   5  23        1.19       -0.71      1.78 o 
   0   5  23       64.52       67.36      2.57 o 
   1   5  23        0.00        1.09      0.68 o 
   2   5  23       40.21       40.73      1.12 o 
   3   5  23        0.57        0.48      0.81 o 
   4   5  23       25.41       27.94      0.89 o 
  -4   6  23        0.97        2.47      1.00 o 
  -3   6  23       13.74       14.23      1.05 o 
  -2   6  23       18.56       15.59      0.76 o 
  -1   6  23        5.16        7.44      0.72 o 
   0   6  23        0.03        0.42      0.97 o 
   1   6  23       26.23       29.84      0.94 o 
   2   6  23        3.69        6.89      1.01 o 
   3   6  23       28.86       25.00      0.72 o 
   4   6  23        0.12        0.73      0.83 o 
  -3   7  23        0.13        1.55      0.97 o 
  -2   7  23        6.02        5.85      0.83 o 
  -1   7  23        0.13        1.78      0.71 o 
   0   7  23        1.38       -0.06      1.46 o 
   1   7  23        6.09        8.61      1.20 o 
   2   7  23       21.06       17.91      1.52 o 
   3   7  23        5.93        7.93      0.69 o 
  -3   8  23        7.23        7.07      1.08 o 
  -2   8  23        4.68        8.88      1.43 o 
  -1   8  23        0.01        2.29      0.84 o 
   0   8  23        3.80        5.67      1.07 o 
   1   8  23        2.76        3.29      1.20 o 
   2   8  23        3.92        7.62      1.31 o 
  -1   9  23        7.39        5.33      1.85 o 
   0   9  23        2.75        2.34      0.75 o 
   1   9  23       36.26       36.25      4.64 o 
  -5   0  24        7.40        5.61      1.54 o 
  -4   0  24        8.45       10.50      1.42 o 
  -3   0  24        5.71        7.60      1.37 o 
  -2   0  24       53.11       55.51      1.65 o 
  -1   0  24        0.19        1.39      1.01 o 
   0   0  24      167.60      165.92      9.47 o 
   1   0  24        3.67        5.63      0.86 o 
   2   0  24        9.08       11.57      0.89 o 
   3   0  24        6.00        7.29      0.72 o 
   4   0  24       16.88       16.50      0.84 o 
   5   0  24        1.45        2.65      0.84 o 
  -5   1  24       24.99       26.80      1.24 o 
  -4   1  24       17.01       17.63      0.95 o 
  -3   1  24        5.82        7.32      0.77 o 
  -2   1  24        0.12        1.27      0.90 o 
  -1   1  24      282.65      276.98      3.40 o 
   0   1  24        3.20        4.42      0.84 o 
   1   1  24       39.14       38.88      1.14 o 
   2   1  24      135.68      124.54      1.98 o 
   3   1  24       25.23       26.61      0.72 o 
   4   1  24        5.54        7.40      0.79 o 
   5   1  24        1.34        1.96      1.51 o 
  -5   2  24        1.37        5.11      2.08 o 
  -4   2  24        4.59        5.11      1.00 o 
  -3   2  24        0.24       -0.83      1.24 o 
  -2   2  24       94.87       90.01      1.70 o 
  -1   2  24       29.62       29.16      0.91 o 
   0   2  24       15.45       14.86      0.96 o 
   1   2  24       37.78       38.59      1.86 o 
   2   2  24       81.79       81.71      1.42 o 
   3   2  24        9.57        7.75      0.65 o 
   4   2  24       22.77       23.75      2.48 o 
   5   2  24        0.01        0.90      1.85 o 
  -5   3  24        0.40        3.57      1.48 o 
  -4   3  24        1.64        1.56      0.87 o 
  -3   3  24        2.39        3.81      0.85 o 
  -2   3  24       29.89       30.47      1.57 o 
  -1   3  24       15.16       14.48      0.66 o 
   0   3  24        7.82        7.91      0.90 o 
   1   3  24       32.52       33.52      1.02 o 
   2   3  24        2.17        1.35      0.76 o 
   3   3  24        6.85        7.06      0.91 o 
   4   3  24        2.06        1.40      0.72 o 
  -5   4  24       20.26       16.93      1.58 o 
  -4   4  24       10.43       11.15      1.03 o 
  -3   4  24       18.42       18.99      1.60 o 
  -2   4  24       25.71       33.23      3.07 o 
  -1   4  24       22.75       24.45      1.61 o 
   0   4  24        5.26        2.80      0.64 o 
   1   4  24        3.56        3.13      0.70 o 
   2   4  24        2.62        5.19      0.88 o 
   3   4  24        0.14       -0.59      0.64 o 
   4   4  24        4.15        7.66      0.84 o 
  -4   5  24        6.39        8.10      1.48 o 
  -3   5  24        1.62        1.65      1.41 o 
  -2   5  24       34.76       36.12      0.93 o 
  -1   5  24       13.33       15.32      0.82 o 
   0   5  24        4.03        4.07      0.97 o 
   1   5  24        6.09        6.20      0.91 o 
   2   5  24        4.46        7.01      1.49 o 
   3   5  24        6.48        6.58      1.04 o 
   4   5  24        0.02        0.60      1.47 o 
  -4   6  24        7.53        8.40      1.08 o 
  -3   6  24        0.05        2.48      1.40 o 
  -2   6  24       23.94       25.42      0.92 o 
  -1   6  24        0.25        3.25      0.97 o 
   0   6  24       41.46       42.19      2.83 o 
   1   6  24        0.21       -0.28      0.83 o 
   2   6  24        2.37        5.44      0.86 o 
   3   6  24        1.09        0.53      0.85 o 
  -3   7  24       31.64       31.30      1.58 o 
  -2   7  24        5.27        6.83      1.01 o 
  -1   7  24       48.31       49.94      2.62 o 
   0   7  24        2.78        2.32      1.08 o 
   1   7  24       30.44       32.15      0.76 o 
   2   7  24        1.74        2.92      0.78 o 
   3   7  24       24.94       24.30      0.85 o 
  -2   8  24       20.43       22.11      1.12 o 
  -1   8  24        8.22       10.24      0.76 o 
   0   8  24       82.63       88.46      3.48 o 
   1   8  24        7.18        7.77      1.73 o 
   2   8  24       19.65       18.07      0.94 o 
  -5   1  25        0.51        0.00      1.52 o 
  -4   1  25       16.57       16.83      1.07 o 
  -3   1  25        7.69        6.07      0.99 o 
  -2   1  25        1.51        1.60      0.80 o 
  -1   1  25        0.22        1.75      0.65 o 
   0   1  25       18.20       17.60      0.67 o 
   1   1  25        9.76        9.73      0.97 o 
   2   1  25      137.11      142.98      0.94 o 
   3   1  25        0.14        0.65      0.76 o 
   4   1  25        0.14        0.30      0.73 o 
  -5   2  25       26.55       28.96      2.34 o 
  -4   2  25        3.80        4.31      1.04 o 
  -3   2  25       15.09       18.10      2.50 o 
  -2   2  25        0.15       -1.25      0.77 o 
  -1   2  25       44.53       43.78      0.82 o 
   0   2  25        0.24        1.72      0.82 o 
   1   2  25       44.48       49.49      0.81 o 
   2   2  25        0.99        1.21      0.86 o 
   3   2  25       57.77       54.06      1.92 o 
   4   2  25        6.34        5.38      0.65 o 
  -4   3  25       43.72       43.79      1.47 o 
  -3   3  25        0.85        1.19      0.86 o 
  -2   3  25       83.20       75.20      1.81 o 
  -1   3  25        4.07        5.64      0.94 o 
   0   3  25       50.91       54.31      0.83 o 
   1   3  25       36.17       38.93      1.98 o 
   2   3  25       56.58       58.96      1.24 o 
   3   3  25        2.16        2.18      0.70 o 
   4   3  25       22.41       22.61      1.09 o 
  -4   4  25        0.33        2.45      1.01 o 
  -3   4  25       60.39       60.60      1.70 o 
  -2   4  25       14.79       15.09      2.48 o 
  -1   4  25       11.08       11.27      0.75 o 
   0   4  25        3.33        3.85      0.68 o 
   1   4  25       12.97       16.25      0.98 o 
   2   4  25        0.17       -0.32      0.78 o 
   3   4  25       34.71       36.54      1.67 o 
   4   4  25        9.80        8.53      0.69 o 
  -4   5  25       14.69       15.88      1.51 o 
  -3   5  25       13.39       14.47      1.48 o 
  -2   5  25        6.39        8.60      1.01 o 
  -1   5  25        0.03        0.76      0.78 o 
   0   5  25       11.16        9.73      1.03 o 
   1   5  25        4.00        4.23      0.79 o 
   2   5  25       30.40       29.06      1.44 o 
   3   5  25        3.71        2.78      0.92 o 
  -3   6  25       54.29       49.48      1.67 o 
  -2   6  25        6.98        3.37      1.11 o 
  -1   6  25       33.27       34.64      0.92 o 
   0   6  25        0.10        0.60      0.82 o 
   1   6  25        7.32        9.37      2.27 o 
   2   6  25        0.08       -2.71      2.08 o 
   3   6  25       45.79       40.41      1.95 o 
  -2   7  25        5.15        8.67      1.41 o 
  -1   7  25        5.57        7.22      1.61 o 
   0   7  25        3.44        3.18      2.41 o 
   1   7  25        2.40        3.68      0.69 o 
   2   7  25        4.92        3.73      0.75 o 
  -1   8  25        2.11        3.69      0.96 o 
   0   8  25        5.12        5.37      3.35 o 
   1   8  25        1.36        2.09      0.88 o 
  -5   0  26       11.19        7.05      1.60 o 
  -4   0  26        1.00       -0.58      1.43 o 
  -3   0  26        0.63       -2.09      1.40 o 
  -2   0  26      158.71      143.76      2.05 o 
  -1   0  26       30.90       27.87      2.06 o 
   0   0  26       79.54       82.08      3.04 o 
   1   0  26      347.56      332.11     12.30 o 
   2   0  26       47.42       49.83      1.16 o 
   3   0  26       20.12       19.91      2.34 o 
   4   0  26        0.07       -1.13      1.91 o 
  -4   1  26        9.64        8.72      2.01 o 
  -3   1  26       19.71       20.46      1.25 o 
  -2   1  26        4.06        2.32      0.82 o 
  -1   1  26      101.22      101.65      1.30 o 
   0   1  26       13.96       12.90      0.60 o 
   1   1  26      184.45      187.39      1.52 o 
   2   1  26       35.68       33.08      1.09 o 
   3   1  26       12.73       15.55      0.97 o 
   4   1  26        0.10        2.44      1.37 o 
  -4   2  26        8.75       10.25      1.07 o 
  -3   2  26        4.73        5.59      1.87 o 
  -2   2  26       19.77       19.35      1.89 o 
  -1   2  26       14.51       15.21      0.95 o 
   0   2  26       23.59       23.89      0.75 o 
   1   2  26       24.42       24.13      0.77 o 
   2   2  26       18.57       21.31      0.59 o 
   3   2  26        3.48        4.34      1.09 o 
   4   2  26       20.78       20.04      0.96 o 
  -4   3  26        0.96       -0.68      1.29 o 
  -3   3  26        2.02        1.95      1.10 o 
  -2   3  26        0.08       -1.47      0.74 o 
  -1   3  26        7.02        8.64      0.74 o 
   0   3  26       17.17       17.43      1.32 o 
   1   3  26        1.91        4.21      1.39 o 
   2   3  26        0.99        3.52      1.41 o 
   3   3  26        8.15        7.36      0.81 o 
   4   3  26        4.52        7.22      0.74 o 
  -4   4  26        0.34        5.00      1.45 o 
  -3   4  26        6.10        5.58      1.41 o 
  -2   4  26       25.47       25.90      0.93 o 
  -1   4  26        4.18        3.69      0.73 o 
   0   4  26        3.52        4.06      0.74 o 
   1   4  26        5.58        4.93      0.74 o 
   2   4  26        0.04        0.53      0.70 o 
   3   4  26        6.57        9.58      0.75 o 
  -3   5  26        6.17       13.20      1.45 o 
  -2   5  26        2.36        1.68      0.81 o 
  -1   5  26        7.75       10.73      2.72 o 
   0   5  26        7.61        7.91      0.67 o 
   1   5  26       24.47       25.28      0.96 o 
   2   5  26        0.54        2.68      0.71 o 
   3   5  26        2.14        2.51      0.85 o 
  -3   6  26        4.17        1.03      1.50 o 
  -2   6  26        7.03        8.19      0.94 o 
  -1   6  26        0.33        1.45      1.17 o 
   0   6  26       40.65       39.14      1.28 o 
   1   6  26        2.16        2.18      0.74 o 
   2   6  26        0.59        1.27      1.78 o 
  -2   7  26        0.18        1.44      1.01 o 
  -1   7  26       15.86       16.50      0.91 o 
   0   7  26        1.01        1.94      0.83 o 
   1   7  26       13.02       13.92      0.95 o 
   2   7  26        0.10       -1.32      1.12 o 
  -4   1  27       12.12       10.07      0.91 o 
  -3   1  27        1.32        1.88      1.01 o 
  -2   1  27        3.98        5.97      0.82 o 
  -1   1  27       19.51       19.30      0.69 o 
   0   1  27       20.96       20.80      0.73 o 
   1   1  27        3.50        6.62      1.04 o 
   2   1  27      115.77      111.76      2.56 o 
   3   1  27        3.02        2.56      0.73 o 
   4   1  27       11.00       10.60      0.62 o 
  -4   2  27       10.39       12.61      0.97 o 
  -3   2  27       12.47       12.38      0.93 o 
  -2   2  27        1.42        0.70      0.75 o 
  -1   2  27        2.93        2.72      0.73 o 
   0   2  27        0.10        0.35      0.69 o 
   1   2  27       42.63       42.08      1.41 o 
   2   2  27        4.97        5.82      0.73 o 
   3   2  27        4.72        5.03      0.60 o 
   4   2  27        0.43        1.16      1.16 o 
  -4   3  27        6.61        5.06      2.30 o 
  -3   3  27        8.24       12.70      1.15 o 
  -2   3  27       21.09       22.70      0.82 o 
  -1   3  27        0.26        0.51      0.69 o 
   0   3  27       76.68       73.46      1.83 o 
   1   3  27       14.38       16.98      0.61 o 
   2   3  27        1.63        2.82      0.53 o 
   3   3  27        8.37        8.89      0.65 o 
  -3   4  27        8.96       10.57      1.47 o 
  -2   4  27       30.10       30.13      3.76 o 
  -1   4  27       37.21       31.44      1.66 o 
   0   4  27        0.80       -0.08      0.56 o 
   1   4  27       17.56       17.77      1.58 o 
   2   4  27        3.14        4.31      0.71 o 
   3   4  27       18.08       20.89      1.93 o 
  -3   5  27       32.82       26.85      1.22 o 
  -2   5  27        6.60        5.90      1.23 o 
  -1   5  27        7.56        9.27      1.91 o 
   0   5  27        6.85        7.11      0.77 o 
   1   5  27        0.00       -0.06      1.80 o 
   2   5  27       49.08       45.72      0.87 o 
   3   5  27        3.61        3.92      1.04 o 
  -2   6  27        1.61        3.80      2.84 o 
  -1   6  27       21.87       22.73      1.79 o 
   0   6  27        6.28        8.07      1.24 o 
   1   6  27        9.65       11.64      0.72 o 
   2   6  27        2.16        3.82      2.17 o 
  -1   7  27        0.06        3.69      1.03 o 
   0   7  27        0.38        2.38      1.12 o 
   1   7  27        2.98        2.87      0.83 o 
  -4   0  28       17.68       21.37      1.66 o 
  -3   0  28        2.21        5.69      1.43 o 
  -2   0  28       51.37       44.16      1.27 o 
  -1   0  28        1.84        2.09      1.30 o 
   0   0  28       42.97       43.83      0.98 o 
   1   0  28       48.05       47.85      4.79 o 
   2   0  28        5.13        6.50      2.27 o 
   3   0  28        2.42        1.86      1.04 o 
  -4   1  28       13.60       15.04      1.14 o 
  -3   1  28       16.66       17.00      1.91 o 
  -2   1  28        0.27        1.23      0.82 o 
  -1   1  28       36.36       35.02      0.79 o 
   0   1  28        2.67        2.66      0.69 o 
   1   1  28       32.91       35.75      1.48 o 
   2   1  28       21.99       18.89      0.61 o 
   3   1  28       34.55       35.34      0.95 o 
  -4   2  28        0.22        0.65      1.08 o 
  -3   2  28        0.02        1.85      1.56 o 
  -2   2  28       57.24       57.62      1.36 o 
  -1   2  28        0.34        1.35      0.70 o 
   0   2  28       21.64       24.58      0.77 o 
   1   2  28        2.81        2.68      0.58 o 
   2   2  28        7.65        8.47      0.78 o 
   3   2  28        0.34        1.68      1.15 o 
  -3   3  28       14.61       14.10      1.18 o 
  -2   3  28        0.76        0.94      1.13 o 
  -1   3  28       22.35       21.72      0.66 o 
   0   3  28        0.00        0.20      0.71 o 
   1   3  28        0.52        1.74      1.25 o 
   2   3  28        0.38        1.16      0.68 o 
   3   3  28        5.52        6.51      0.85 o 
  -3   4  28        3.58        5.22      1.47 o 
  -2   4  28        6.94        5.79      1.08 o 
  -1   4  28        0.80        1.00      0.84 o 
   0   4  28        0.53       -0.55      0.66 o 
   1   4  28        3.14        5.71      0.75 o 
   2   4  28        1.05        0.23      0.89 o 
   3   4  28        6.33        8.44      2.04 o 
  -2   5  28        2.65        6.38      1.36 o 
  -1   5  28       24.26       22.85      1.74 o 
   0   5  28        2.78        6.00      0.96 o 
   1   5  28        0.73        0.62      0.75 o 
   2   5  28        1.63        0.76      0.82 o 
  -1   6  28        0.48        1.17      1.60 o 
   0   6  28       35.35       34.39      1.48 o 
   1   6  28        0.24        0.31      0.87 o 
  -3   1  29        4.51        4.32      0.87 o 
  -2   1  29        3.82        5.08      0.84 o 
  -1   1  29        0.00        0.78      0.71 o 
   0   1  29        1.29        2.07      0.62 o 
   1   1  29        0.81        1.18      1.23 o 
   2   1  29        6.20        8.32      0.85 o 
   3   1  29        4.88        5.51      1.29 o 
  -3   2  29       10.31        7.79      1.08 o 
  -2   2  29       14.10       14.37      0.82 o 
  -1   2  29       13.16       13.87      1.29 o 
   0   2  29        3.20        4.01      0.71 o 
   1   2  29       15.19       16.39      0.96 o 
   2   2  29       29.95       25.09      1.19 o 
   3   2  29       19.58       21.09      0.82 o 
  -3   3  29        8.12        7.30      1.25 o 
  -2   3  29        0.59        3.15      0.88 o 
  -1   3  29        2.99        2.97      0.83 o 
   0   3  29       11.76       11.79      0.73 o 
   1   3  29        0.69        1.01      0.64 o 
   2   3  29       78.88       73.03      2.25 o 
  -2   4  29        2.74        5.91      1.94 o 
  -1   4  29        4.17        5.86      0.99 o 
   0   4  29        6.20        7.00      0.87 o 
   1   4  29       27.33       26.37      0.92 o 
   2   4  29        0.10        0.63      0.79 o 
  -2   5  29       12.93       10.13      1.93 o 
  -1   5  29        1.15        3.47      3.18 o 
   0   5  29        5.48        6.67      0.96 o 
   1   5  29        2.23        3.22      0.77 o 
  -3   0  30        7.55        8.53      1.54 o 
  -2   0  30       47.96       52.90      1.76 o 
  -1   0  30        3.48        4.67      1.01 o 
   0   0  30       16.25       16.41      1.32 o 
   1   0  30        4.28        3.07      1.43 o 
   2   0  30       21.83       21.40      1.82 o 
  -3   1  30        8.83        8.06      1.20 o 
  -2   1  30        3.85        4.42      0.86 o 
  -1   1  30       15.01       15.23      0.76 o 
   0   1  30        0.05        0.95      0.70 o 
   1   1  30       19.47       20.80      1.48 o 
   2   1  30        0.16        1.82      0.65 o 
  -2   2  30       18.31       14.29      0.92 o 
  -1   2  30        4.02        4.72      0.92 o 
   0   2  30       21.63       21.57      1.29 o 
   1   2  30       20.37       17.85      0.78 o 
   2   2  30       10.72       10.75      0.87 o 
  -2   3  30        0.09        2.18      1.70 o 
  -1   3  30        2.31        5.18      2.45 o 
   0   3  30        7.02        6.64      0.66 o 
   1   3  30        1.87        3.32      0.94 o 
   2   3  30        0.02        2.16      0.87 o 
  -1   4  30        0.30        1.50      0.87 o 
   0   4  30        0.74        0.35      0.67 o 
   1   4  30        0.04        0.82      1.14 o 
  -2   1  31        8.92        9.14      1.11 o 
  -1   1  31        2.43        4.57      0.73 o 
   0   1  31        5.73        8.27      1.29 o 
   1   1  31        2.08        1.72      0.73 o 
   2   1  31        0.00        0.31      0.98 o 
  -2   2  31        0.84        1.71      1.06 o 
  -1   2  31       11.19       10.43      0.79 o 
   0   2  31        3.10        2.28      0.74 o 
   1   2  31       34.84       30.84      0.99 o 
  -1   3  31        0.08        2.02      1.14 o 
   0   3  31        6.93        6.77      0.75 o 
   1   3  31       11.01       11.12      0.79 o 
  -1   0  32        0.64        1.14      1.46 o 
   0   0  32        0.33        1.04      1.01 o 
  -1   1  32        1.07        1.51      0.74 o 
   0   1  32        1.87        3.73      0.74 o 
                                                 
